# Supplementary material for: Advancing interactive systems with liquid crystal network-based adaptive electronics
Source: Nat Commun. 2024 May 17;15:4191. doi: 10.1038/s41467-024-48353-7 (PMC11101476; doi:10.1038/s41467-024-48353-7)
Supplement: Supplementary file 11 — Source Data [file 41467_2024_48353_MOESM11_ESM.xlsx]

## Sheet: Fig 1d
Temp	LCON(⊥)		Temp	LCON(∥)		Temp	Electrode
-0.81	0.00153		-0.77244	-0.000266552		0.03942	6.79171e-05
-0.78133	0.00287		-0.74596	-0.000525365		0.10739	7.46968e-05
-0.74999	0.00277		-0.71434	-0.000377472		0.18043	8.20191e-05
-0.7154	0.0021		-0.68052	-0.000252794		0.25673	8.78777e-05
-0.67541	0.00221		-0.64191	-0.000242476		0.33646	9.37355e-05
-0.63336	0.00212		-0.59538	-0.000397248		0.41954	9.95934e-05
-0.58939	0.00137		-0.54894	-0.00022356		0.50776	0.000103986
-0.54333	0.00101		-0.4964	-8.02933e-05		0.60145	0.000108379
-0.49002	0.00132		-0.44035	-1.58322e-05		0.69517	0.000116434
-0.43477	0.00122		-0.38046	-8.77042e-05		0.7919	0.000126683
-0.3728	0.00104		-0.31676	-0.000106621		0.8909	0.000126682
-0.30527	0.00102		-0.24808	1.08276e-05		0.99178	0.000127412
-0.23097	0.00095457		-0.17442	6.76308e-05		1.09573	0.000133267
-0.15179	0.000946907		-0.09675	-3.61829e-05		1.20393	0.00013766
-0.06988	0.000787083		-0.01661	-0.000227859		1.31478	0.000135462
0.01428	0.000652436		0.06483	-0.00027859		1.4273	0.000126673
0.10157	0.000859332		0.15051	-0.000239037		1.54421	0.000123011
0.18982	0.000944718		0.2417	-0.00027945		1.66172	0.000122276
0.27865	0.00069075		0.33738	-0.000270851		1.78171	0.000115684
0.37071	0.000695129		0.43604	-0.00027945		1.90443	0.000112022
0.46606	0.000912972		0.53932	-0.000355976		2.02788	0.000102502
0.56542	0.000952381		0.64609	-0.000316423		2.15447	8.71261e-05
0.66756	0.0012		0.75444	-0.000290628		2.28201	7.98036e-05
0.7715	0.00135		0.86212	-0.000398108		2.41243	7.20892e-05
0.8771	0.00102		0.97029	-0.000490112		2.54445	6.35847e-05
0.98665	0.000915161		1.07968	-0.000462597		2.67732	5.97915e-05
1.09877	0.00103		1.19165	-0.000455718		2.81394	6.06855e-05
1.21426	0.00108		1.30786	-0.00038951		2.95348	6.48684e-05
1.33201	0.00115		1.426	-0.000285469		3.09517	6.49969e-05
1.45439	0.000893268		1.54572	-0.000319862		3.23678	6.10598e-05
1.57622	0.000780515		1.66985	-0.000356836		3.38142	5.9644e-05
1.69752	0.000866995		1.79676	-0.000382631		3.52668	5.88125e-05
1.82125	0.000733443		1.92584	-0.000372313		3.67269	5.70902e-05
1.94664	0.000757526		2.0557	-0.000370593		3.81886	5.50251e-05
2.07379	0.000758621		2.18785	-0.000362855		3.96721	5.16911e-05
2.20311	0.000654625		2.32117	-0.00033104		4.11472	5.38274e-05
2.33503	0.000704981		2.45744	-0.000355976		4.26187	5.80484e-05
2.4684	0.000837438		2.59623	-0.000318143		4.40983	5.70296e-05
2.60533	0.000860427		2.73863	-0.000294927		4.55778	5.37004e-05
2.74121	0.000719212		2.88199	-0.000314703		4.70934	5.3118e-05
2.87849	0.000706076		3.02806	-0.000344798		4.86085	6.16497e-05
3.02078	0.000761905		3.17367	-0.000253654		5.01301	6.76647e-05
3.16696	0.000640394		3.32062	-0.000171969		5.1669	6.6384e-05
3.31293	0.000391899		3.46872	-0.00022098		5.32144	6.46941e-05
3.45722	0.000324028		3.61951	-0.000234738		5.47645	6.37079e-05
3.60086	0.00058347		3.76877	-0.000207223		5.63014	6.58526e-05
3.74774	0.000615216		3.91824	-0.000209802		5.78386	6.70632e-05
3.89624	0.000475096		4.07148	-0.000272571		5.94081	6.71302e-05
4.04701	0.000609743		4.22441	-0.000235598		6.09867	6.84905e-05
4.19991	0.000734537		4.3779	-0.000203783		6.25712	6.74659e-05
4.35129	0.000727969		4.53236	-0.000202064		6.41356	5.5557e-05
4.50093	0.000694034		4.68818	-0.000183147		6.5713	4.85941e-05
4.6527	0.000539683		4.84247	-0.000306965		6.72781	6.10598e-05
4.80816	0.000514505		4.99427	-0.000439381		6.88562	6.91585e-05
4.96376	0.000541872		5.14591	-0.000343078		7.0446	6.40316e-05
5.11887	0.000582375		5.29763	-0.000265692		7.20449	5.56332e-05
5.27367	0.000697318		5.45291	-0.000355116		7.36709	6.71524e-05
5.4298	0.00045977		5.60989	-0.000354256		7.52811	7.90468e-05
5.58769	0.000182813		5.76898	-0.000337059		7.68808	7.83117e-05
5.74754	0.000273673		5.92662	-0.000323302		7.84691	8.12391e-05
5.90665	0.000428024		6.08551	-0.000238177		8.00704	7.3189e-05
6.06766	0.000539683		6.24464	-0.000230439		8.17041	6.58228e-05
6.23061	0.000544061		6.40608	-0.000288048		8.33576	7.30647e-05
6.3964	0.000501368		6.5667	-0.000258813		8.49676	7.12719e-05
6.56099	0.000639299		6.72425	-0.00022356		8.65478	5.52828e-05
6.72309	0.000603175		6.88227	-0.000225279		8.80989	7.03802e-05
6.88056	0.000435687		7.03709	-0.00016939		8.96567	9.29435e-05
7.03715	0.000534209		7.19127	-0.000250215		9.12253	8.92836e-05
7.19356	0.000646962		7.34618	-0.000414445		9.27809	8.41581e-05
7.35068	0.00063711		7.50781	-0.000582975		9.43396	8.63514e-05
7.50808	0.000788177		7.66922	-0.000756664		9.58782	9.73292e-05
7.66141	0.000847291		7.82625	-0.000635426		9.74589	9.29361e-05
7.81587	0.000726875		7.98311	-0.000508169		9.90812	8.56145e-05
7.97272	0.000669951		8.13944	-0.000507309		10.0746	7.6103e-05
8.13105	0.000839628		8.29501	-0.000402408		10.2327	5.44623e-05
8.28603	0.000881226		8.45409	-0.000299226		10.392	5.07899e-05
8.44054	0.000541872		8.61744	-0.000413586		10.5549	7.03316e-05
8.5962	0.000593322		8.78203	-0.000440241		10.7212	9.07349e-05
8.75259	0.000899836		8.94821	-0.000421324		10.8855	9.65875e-05
8.90973	0.000944718		9.11289	-0.000531384		11.0489	0.000113414
9.0686	0.000784893		9.27009	-0.000687876		11.211	0.000126585
9.22946	0.0009896		9.42575	-0.000796217		11.3695	0.00012219
9.39038	0.00114		9.581	-0.000698194		11.5322	0.000122186
9.55124	0.00107		9.73324	-0.000638865		11.6948	0.00012145
9.70968	0.00119		9.88497	-0.000518487		11.8546	0.000119254
9.86825	0.000972085		10.0388	-0.000485813		12.0175	0.000122182
10.0318	0.00070936		10.1945	-0.000750645		12.1831	0.000119984
10.1968	0.000667761		10.3504	-0.000971625		12.3468	0.000106813
10.3661	0.000741106		10.5121	-0.00103		12.5076	0.00010608
10.5358	0.00108		10.6731	-0.000805675		12.665	0.000110466
10.6987	0.0013		10.8348	-0.000631986		12.8199	0.000117048
10.8595	0.00104		10.9993	-0.000561479		12.9739	0.000125823
11.0226	0.000912972		11.1663	-0.000524506		13.1321	0.000118506
11.1872	0.00108		11.3348	-0.000717971		13.2936	0.000122164
11.3521	0.00123		11.5071	-0.00061221		13.4582	0.000115576
11.514	0.000923919		11.6785	-0.000503869		13.6233	9.65554e-05
11.6757	0.000667761		11.8454	-0.000729149		13.7858	9.72875e-05
11.8418	0.00102		12.0091	-0.000859845		13.9482	0.00010021
12.0048	0.00132		12.1702	-0.000840069		14.1138	0.000105328
12.1677	0.00138		12.3324	-0.000731728		14.2829	0.000100936
12.3287	0.00122		12.5003	-0.000699054		14.449	9.80098e-05
12.4954	0.000943623		12.6683	-0.000705933		14.6106	0.00011264
12.6617	0.00107		12.8324	-0.000763543		14.7688	0.000118486
12.8216	0.00107		12.9902	-0.000914015		14.9272	0.000108976
12.978	0.000783799		13.1449	-0.000754084		15.0877	0.000107512
13.1353	0.000542967		13.3081	-0.000662941		15.2497	0.000115554
13.3036	0.000851669		13.4774	-0.000701634		15.4143	0.000117017
13.4734	0.00156		13.6412	-0.000752365		15.5796	0.000125785
13.6412	0.00136		13.8104	-0.00108		15.7481	0.000112623
13.8092	0.000895457		13.9734	-0.00109		15.9131	0.000101652
13.9717	0.000990695		14.1338	-0.000827171		16.0742	0.000105306
14.1325	0.00137		14.2979	-0.000817713		16.2355	9.21406e-05
14.2917	0.00166		14.4618	-0.000785899		16.3999	8.84834e-05
14.4512	0.0016		14.6372	-0.000766982		16.5706	8.92136e-05
14.6162	0.00157		14.8146	-0.000785899		16.7393	9.87168e-05
14.7844	0.00132		14.9906	-0.000936371		16.9034	0.000103837
14.9576	0.000738916		15.1634	-0.00108		17.0722	9.1402e-05
15.1331	0.000675424		15.3358	-0.00112		17.2428	8.409e-05
15.3056	0.000907499		15.5037	-0.000949269		17.4113	8.92061e-05
15.4789	0.00112		15.672	-0.000860705		17.5785	0.000102365
15.6522	0.00132		15.8355	-0.000977644		17.745	0.000103826
15.8223	0.0014		15.9972	-0.000989682		17.9066	0.000120642
15.9917	0.00157		16.1555	-0.00116		18.0737	0.000129414
16.1568	0.00139		16.3078	-0.00106		18.2441	0.000119907
16.3255	0.000932677		16.4627	-0.000977644		18.4102	0.000118442
16.4947	0.00144		16.6231	-0.00119		18.5709	0.000117706
16.6581	0.00131		16.7851	-0.0012		18.7315	0.000126477
16.8222	0.00076081		16.9443	-0.00108		18.8947	0.000134517
16.9904	0.00112		17.1023	-0.00108		19.054	0.000127933
17.1578	0.00168		17.2651	-0.00107		19.2178	0.000128666
17.3143	0.00216		17.4371	-0.00108		19.3876	0.000124277
17.4709	0.00206		17.6068	-0.00139		19.5571	9.72241e-05
17.6278	0.00177		17.7763	-0.00143		19.7196	8.77201e-05
17.787	0.00211		17.9492	-0.00131		19.8814	0.000105261
17.9463	0.00233		18.1268	-0.00133		20.0465	0.000122803
18.1049	0.00228		18.2938	-0.00127		20.2112	0.000127917
18.2665	0.0023		18.4532	-0.00114		20.3775	0.000106717
18.425	0.00217		18.6152	-0.00128		20.5406	8.40598e-05
18.5859	0.0019		18.7788	-0.00168		20.7131	9.28298e-05
18.747	0.0015		18.9382	-0.00178		20.8938	9.64775e-05
18.9128	0.00182		19.1042	-0.00163		21.0683	9.20896e-05
19.0784	0.00213		19.2745	-0.0012		21.2346	0.000108169
19.2453	0.00213		19.4463	-0.000992261		21.3939	0.000134484
19.4119	0.00211		19.621	-0.00131		21.556	0.000147635
19.5793	0.002		19.7886	-0.00128		21.7128	0.000141783
19.7425	0.0019		19.9574	-0.00126		21.8692	0.000133739
19.9128	0.00215		20.1257	-0.00137		22.0276	0.000148356
20.0766	0.00237		20.292	-0.00146		22.2023	0.000168809
20.2333	0.00181		20.4522	-0.00139		22.3702	0.000165148
20.3959	0.00129		20.6127	-0.00118		22.5391	0.000135917
20.5588	0.00162		20.7792	-0.0015		22.7172	0.000105226
20.7205	0.00212		20.9394	-0.00219		22.8967	0.000112528
20.889	0.00271		21.0991	-0.0026		23.0763	0.000129333
21.0531	0.00313		21.2575	-0.00229		23.244	0.00011764
21.2143	0.00213		21.4163	-0.00168		23.4069	0.000111064
21.3735	0.00146		21.5833	-0.00129		23.5714	0.000123482
21.5301	0.00149		21.7539	-0.00175		23.7375	0.000120557
21.6945	0.0022		21.9289	-0.0021		23.9057	0.000111053
21.8579	0.00304		22.1004	-0.00183		24.0744	0.000103012
22.0231	0.00283		22.2645	-0.00159		24.2398	0.00011032
22.1898	0.00257		22.4307	-0.000993981		24.4036	0.000123469
22.3592	0.00272		22.6038	-0.000768702		24.5727	0.000119814
22.5234	0.00203		22.7683	-0.00145		24.7297	0.000122005
22.693	0.00157		22.9283	-0.00153		24.8859	0.000122002
22.8559	0.00202		23.0893	-0.0015		25.0486	0.000127842
23.0188	0.00186		23.2519	-0.00199		25.2145	0.000159984
23.1924	0.00178		23.4154	-0.00209		25.3853	0.000164355
23.3697	0.00168		23.5751	-0.002		25.5507	0.000143172
23.5508	0.000896552		23.7434	-0.00234		25.7136	0.00014682
23.7349	0.000966612		23.9098	-0.00203		25.8816	0.00015193
23.908	0.00268		24.0744	-0.00151		26.0547	0.000136589
24.0758	0.00344		24.2366	-0.00159		26.2248	0.000126358
24.2371	0.00288		24.3971	-0.00197		26.3908	0.000111749
24.4029	0.00235		24.5613	-0.00222		26.5518	0.000108828
24.5705	0.00231		24.7284	-0.00246		26.7239	0.000116856
24.7321	0.00278		24.8958	-0.00265		26.8998	0.000119042
24.8925	0.00309		25.0557	-0.00245		27.0773	0.000123424
25.0582	0.00287		25.2106	-0.00217		27.2437	0.000122694
25.2243	0.00286		25.3629	-0.00213		27.4066	0.000140217
25.3907	0.00261		25.5205	-0.00266		27.5717	0.000159203
25.5627	0.0019		25.6816	-0.00245		27.7283	0.000154086
25.7411	0.00227		25.8443	-0.00208		27.8876	0.000165034
25.9166	0.0023		26.0098	-0.0029		28.0466	0.000192778
26.0894	0.00209		26.1717	-0.00316		28.2084	0.000196425
26.2573	0.00347		26.3332	-0.00219		28.3832	0.000177431
26.4205	0.00436		26.5024	-0.00145		28.559	0.000150409
26.58	0.00375		26.6759	-0.00174		28.7268	0.000125584
26.7336	0.00235		26.8456	-0.00204		28.894	0.000108056
26.8847	0.00134		27.0142	-0.00185		29.0667	0.000111704
27.0499	0.00305		27.1822	-0.00234		29.234	0.000123386
27.2183	0.00356		27.3502	-0.00228		29.3998	0.000112433
27.3775	0.0025		27.5192	-0.00189		29.5565	0.000116812
27.5333	0.00244		27.6917	-0.00228		29.7067	0.000143824
27.6928	0.00228		27.8618	-0.00224		29.8688	0.000147467
27.8543	0.00222		28.0354	-0.00225		30.0291	0.000154032
28.0201	0.00235		28.2044	-0.00256		30.1883	0.000168624
28.1878	0.0031		28.3678	-0.00184		30.3513	0.000161325
28.3535	0.00311		28.5207	-0.00197		30.5171	0.000151103
28.5159	0.00219		28.6803	-0.00308		30.6839	0.000135766
28.6778	0.00155		28.8434	-0.00329		30.8396	0.000118977
28.8455	0.00234		29.009	-0.00309		31.0027	0.000118247
29.0147	0.00283		29.1802	-0.00256		31.1736	0.000122621
29.1859	0.0036		29.355	-0.00182		31.3406	0.000147438
29.3614	0.00478		29.5307	-0.00156		31.5046	0.000171518
29.5309	0.00407		29.7061	-0.00237		31.6643	0.000161296
29.698	0.00366		29.8795	-0.00293		31.8279	0.00016859
29.868	0.00405		30.0449	-0.00263		31.9945	0.000186827
30.0341	0.00272		30.2142	-0.00287		32.1586	0.000188283
30.2068	0.00248		30.3871	-0.00279		32.3256	0.000190465
30.3815	0.00361		30.5603	-0.00239		32.4953	0.000185347
30.5433	0.00299		30.7312	-0.00277		32.6588	0.00017732
30.7114	0.00342		30.8973	-0.0029		32.8189	0.000181696
30.8766	0.00421		31.0589	-0.00295		32.982	0.000169282
31.0298	0.00394		31.2225	-0.00353		33.1439	0.000153955
31.1882	0.00387		31.3861	-0.00368		33.3025	0.000143736
31.3535	0.00457		31.5446	-0.00336		33.4758	0.000123305
31.5249	0.00406		31.7092	-0.00271		33.6604	0.000124759
31.7026	0.00255		31.8808	-0.00174		33.8439	0.000126216
31.886	0.00194		32.0589	-0.00117		34.0168	0.000109433
32.0642	0.000837438		32.242	-0.00187		34.1874	0.000109435
32.2351	0.00216		32.4254	-0.00316		34.3528	0.000120374
32.4073	0.00369		32.5901	-0.00289		34.5261	0.000137152
32.5796	0.00295		32.7523	-0.00248		34.7011	0.000153927
32.749	0.00272		32.9134	-0.00286		34.8678	0.000172156
32.9102	0.0023		33.0759	-0.00195		35.0286	0.000193308
33.0702	0.00287		33.2433	-0.00232		35.1887	0.000198408
33.233	0.00432		33.4135	-0.00384		35.3487	0.000177979
33.3984	0.0054		33.5882	-0.00354		35.5079	0.000159737
33.5603	0.00491		33.7672	-0.00339		35.6806	0.000144414
33.7192	0.00373		33.9387	-0.00344		35.8615	0.000114508
33.8733	0.00352		34.0985	-0.00254		36.0571	0.000106483
34.0301	0.00326		34.2592	-0.00252		36.2434	0.000119609
34.1906	0.00322		34.4215	-0.00313		36.4105	0.000134926
34.3563	0.00269		34.5868	-0.00319		36.5694	0.000148779
34.5287	0.00177		34.7564	-0.00305		36.7432	0.000159713
34.7201	0.00238		34.9129	-0.0032		36.92	0.000173567
34.9075	0.0027		35.0613	-0.00414		37.088	0.000185228
35.0944	0.00198		35.2093	-0.00414		37.2481	0.000196155
35.2698	0.0031		35.3707	-0.00302		37.409	0.000207084
35.4339	0.00429		35.5501	-0.0022		37.5601	0.000202705
35.5846	0.00488		35.7418	-0.00131		37.7053	0.000196141
35.7293	0.00544		35.9359	-0.000822012		37.8531	0.000198324
35.8744	0.00448		36.1159	-0.00159		38.0149	0.000181549
36.0393	0.00293		36.288	-0.00303		38.1853	0.000139984
36.224	0.00265		36.4626	-0.00351		38.3607	0.000116649
36.407	0.00274		36.629	-0.00289		38.5403	0.000119561
36.5919	0.00206		36.7983	-0.00341		38.7188	0.000104979
36.7719	0.00246		36.9709	-0.00334		38.9007	8.67508e-05
36.9491	0.00289		37.1533	-0.00317		39.0787	7.94614e-05
37.1276	0.0032		37.3321	-0.00325		39.2506	6.80948e-05
37.3138	0.00324		37.5056	-0.00271		39.4207	6.75895e-05
37.4855	0.00222		37.6615	-0.00366		39.5923	8.82062e-05
37.6497	0.00267		37.8138	-0.00435		39.7584	0.000123196
37.8037	0.00412		37.9692	-0.00417		39.9332	0.000158913
37.9541	0.00529		38.1296	-0.0047		40.1068	0.000197537
38.1099	0.0069		38.2849	-0.00445		40.2723	0.000236165
38.2718	0.00713		38.4363	-0.00328		40.4308	0.000233974
38.4271	0.0072		38.5983	-0.00384		40.5982	0.000196061
38.5781	0.00724		38.7741	-0.00399		40.7664	0.000182204
38.7441	0.00422		38.9387	-0.00383		40.9233	0.000178553
38.9206	0.00372		39.0973	-0.00461		41.0799	0.000150127
39.0891	0.00426		39.2571	-0.00397		41.2414	0.000134819
39.2494	0.00292		39.4244	-0.00238		41.4098	0.000137004
39.4131	0.00356		39.5851	-0.00186		41.5851	0.000136279
39.5757	0.00469		39.7469	-0.00267		41.7561	0.000142832
39.7446	0.00481		39.9099	-0.00226		41.9209	0.000145011
39.9154	0.00518		40.0705	-0.00193		42.0921	0.000147195
40.0785	0.00643		40.2388	-0.00251		42.2524	0.000163222
40.2451	0.00548		40.4089	-0.00271		42.4143	0.000177786
40.4143	0.0039		40.5689	-0.00389		42.5843	0.000184336
40.5863	0.00299		40.7384	-0.0048		42.7537	0.000169033
40.7601	0.00175		40.9155	-0.00346		42.9232	0.000155189
40.9324	0.00154		41.0848	-0.00258		43.09	0.000171945
41.0982	0.0023		41.2463	-0.0048		43.2499	0.00016538
41.2577	0.0037		41.4056	-0.00657		43.4154	0.000146433
41.4198	0.00606		41.5667	-0.00507		43.5839	0.000146431
41.5829	0.00759		41.7239	-0.0045		43.7503	0.000147882
41.7412	0.00748		41.8785	-0.00441		43.9134	0.000143508
41.8997	0.00698		42.0349	-0.00279		44.0858	0.000125291
42.0653	0.00482		42.1975	-0.00336		44.257	0.000104894
42.2232	0.00366		42.3635	-0.00496		44.43	0.000105624
42.3843	0.00426		42.5295	-0.00511		44.61	0.000125285
42.5477	0.0057		42.6883	-0.00519		44.7943	0.000147866
42.7157	0.00602		42.847	-0.00453		44.9698	0.000160245
42.8843	0.00392		43.0086	-0.00278		45.1379	0.000161697
43.0455	0.00436		43.1604	-0.00253		45.2955	0.000173346
43.2023	0.00654		43.3184	-0.00352		45.4543	0.000186446
43.3564	0.00632		43.482	-0.00417		45.6078	0.000189353
43.5181	0.00473		43.6416	-0.00528		45.7632	0.00020464
43.6809	0.00326		43.8002	-0.0061		45.9338	0.000195169
43.8341	0.00397		43.965	-0.00537		46.1096	0.000155116
43.9828	0.00624		44.1295	-0.00454		46.2844	0.000126711
44.1445	0.00682		44.2862	-0.00527		46.4625	0.000115781
44.306	0.00665		44.4475	-0.00504		46.6381	0.000136167
44.4714	0.00619		44.6121	-0.00501		46.804	0.000170382
44.6452	0.00419		44.7756	-0.00557		46.948	0.000198053
44.8165	0.00454		44.9429	-0.00443		47.0886	0.00023082
44.9847	0.00586		45.1149	-0.00346		47.2268	0.000234453
45.1498	0.00546		45.2815	-0.00376		47.3745	0.000203132
45.3151	0.00661		45.4517	-0.0042		47.5401	0.000190743
45.4853	0.00672		45.615	-0.00396		47.7072	0.000193644
45.6573	0.00658		45.7797	-0.00477		47.8819	0.000206015
45.8287	0.00673		45.9377	-0.00636		48.06	0.000213289
45.9986	0.00693		46.0957	-0.00644		48.2398	0.000184893
46.1718	0.00614		46.2587	-0.00532		48.4234	0.000164517
46.3476	0.00651		46.4356	-0.00501		48.5979	0.000158689
46.519	0.00622		46.6147	-0.00506		48.7657	0.000164501
46.6861	0.00425		46.7951	-0.00511		48.9253	0.00019652
46.8536	0.0047		46.9647	-0.00343		49.0822	0.00021398
47.0218	0.00507		47.1254	-0.00221		49.241	0.000211061
47.19	0.00464		47.2857	-0.00364		49.4038	0.000221247
47.362	0.00465		47.4507	-0.00488		49.5746	0.000208864
47.5285	0.00361		47.6134	-0.00386		49.7429	0.000162289
47.6901	0.00433		47.7784	-0.00186		49.9038	0.000125166
47.852	0.00694		47.9497	-0.00381		50.0686	0.000116431
48.015	0.00744		48.1218	-0.00644		50.23	0.000126618
48.1772	0.00752		48.2958	-0.00582		50.3917	0.000145533
48.3323	0.00543		48.4809	-0.00499		50.5533	0.000164447
48.492	0.00411		48.6637	-0.00481		50.7198	0.000184823
48.6621	0.00503		48.8329	-0.00498		50.8831	0.000195736
48.8363	0.00521		48.9984	-0.00345		51.0475	0.000209552
49.0081	0.00421		49.1577	-0.00275		51.2047	0.000221904
49.1792	0.00564		49.3226	-0.00502		51.3581	0.000206619
49.36	0.00749		49.496	-0.00625		51.5178	0.000181874
49.5339	0.00548		49.6689	-0.00631		51.6805	0.00017023
49.7022	0.00541		49.8397	-0.00584		51.848	0.00017241
49.8683	0.00725		50.0081	-0.00563		52.0228	0.00015713
50.0303	0.00829		50.1748	-0.00582		52.1898	0.000140396
50.1847	0.00996		50.3373	-0.00478		52.3603	0.000157128
50.3372	0.01087		50.5041	-0.00371		52.5351	0.000183308
50.4972	0.00994		50.672	-0.00345		52.6981	0.000202945
50.6654	0.00678		50.8406	-0.00338		52.8603	0.00022402
50.8308	0.00524		51.0043	-0.00438		53.0263	0.000233464
50.9971	0.00566		51.1678	-0.00514		53.1943	0.000230552
51.1671	0.00605		51.3365	-0.00416		53.3603	0.00022836
51.3299	0.00705		51.5027	-0.0031		53.5252	0.000210171
51.4743	0.00512		51.6732	-0.00436		53.6917	0.000178169
51.631	0.00389		51.8408	-0.00538		53.8612	0.000147621
51.7964	0.005		52.0117	-0.00433		54.0304	0.000139618
51.966	0.00666		52.1748	-0.00416		54.199	0.000170156
52.1422	0.00818		52.3387	-0.00506		54.3618	0.00018833
52.3204	0.00805		52.5061	-0.00551		54.5218	0.000183959
52.498	0.00555		52.67	-0.00569		54.6817	0.000184686
52.6769	0.00489		52.843	-0.00565		54.8446	0.000189042
52.8485	0.0067		53.0141	-0.00505		55.0172	0.000196304
53.0155	0.00613		53.1791	-0.00463		55.1867	0.000198474
53.182	0.0085		53.3347	-0.00514		55.3547	0.000199919
53.3522	0.0109		53.4932	-0.00601		55.522	0.000210824
53.5148	0.01189		53.6596	-0.00573		55.6869	0.000212274
53.6693	0.01103		53.8273	-0.00597		55.8468	0.000200633
53.8283	0.00819		53.9988	-0.00731		56.0059	0.000194084
53.9841	0.00986		54.1674	-0.00722		56.1688	0.000198437
54.1385	0.01174		54.3345	-0.00588		56.3293	0.000205702
54.2919	0.00811		54.5051	-0.00534		56.4877	0.000214411
54.4549	0.00473		54.6754	-0.00517		56.6511	0.000212954
54.6181	0.00722		54.8401	-0.00446		56.8211	0.000203503
54.7735	0.00908		55.0072	-0.00389		56.988	0.000197678
54.9472	0.00809		55.1787	-0.00481		57.1442	0.000202757
55.1251	0.00698		55.3561	-0.0062		57.304	0.0002013
55.3	0.00647		55.5368	-0.00587		57.4723	0.00019548
55.4681	0.00694		55.7144	-0.00579		57.6405	0.000199834
55.6399	0.00841		55.8909	-0.00573		57.8051	0.000203457
55.8185	0.00884		56.0633	-0.00535		57.9626	0.000190372
55.9895	0.00822		56.2302	-0.00495		58.1182	0.000183829
56.1618	0.00909		56.3999	-0.00508		58.2804	0.000190361
56.3426	0.00925		56.5601	-0.00515		58.4542	0.000191085
56.518	0.00808		56.7172	-0.00518		58.6229	0.000187442
56.694	0.00754		56.8865	-0.00601		58.7929	0.000184533
56.8657	0.00737		57.0602	-0.00594		58.9639	0.000201234
57.0403	0.00737		57.2329	-0.00487		59.1309	0.00020341
57.2109	0.01004		57.4021	-0.00394		59.2973	0.000184514
57.3815	0.0102		57.567	-0.00551		59.47	0.000172159
57.5492	0.00584		57.7265	-0.00565		59.6356	0.000161257
57.7097	0.00681		57.8816	-0.00494		59.7985	0.000164158
57.8723	0.00977		58.0426	-0.00616		59.9612	0.000159068
58.0463	0.01042		58.2111	-0.00674		60.1189	0.000153981
58.2202	0.01059		58.3773	-0.0064		60.2858	0.0001627
58.3894	0.007		58.5483	-0.00566		60.4586	0.000167048
58.5555	0.00666		58.7111	-0.00551		60.6332	0.000176486
58.7198	0.0097		58.8767	-0.00582		60.8077	0.000191726
58.8829	0.00961		59.0491	-0.00571		60.9754	0.000206247
59.0351	0.00937		59.2189	-0.00565		61.1403	0.000225849
59.2011	0.01113		59.3866	-0.00583		61.3018	0.000239634
59.3682	0.01374		59.5464	-0.00564		61.4608	0.000211307
59.5314	0.01221		59.7058	-0.00605		61.6257	0.00019097
59.6936	0.0085		59.8683	-0.00707		61.794	0.000198948
59.8597	0.00905		60.0376	-0.00709		61.9592	0.000203299
60.0331	0.01021		60.2133	-0.00701		62.1256	0.000201114
60.2061	0.01134		60.3824	-0.00636		62.2956	0.000193846
60.3767	0.01059		60.5526	-0.00582		62.4693	0.000209091
60.5453	0.00778		60.7178	-0.00504		62.6394	0.000235946
60.7142	0.00753		60.8845	-0.00452		62.8045	0.000238832
60.8762	0.00973		61.0538	-0.00585		62.961	0.000233017
61.0342	0.01314		61.2205	-0.00626		63.1121	0.000236643
61.2009	0.01293		61.3897	-0.00662		63.275	0.000241712
61.3718	0.01046		61.5614	-0.00747		63.4479	0.000237343
61.5417	0.01057		61.7353	-0.00674		63.6175	0.000221365
61.7103	0.01161		61.9023	-0.0058		63.7874	0.000200313
61.8659	0.01099		62.0647	-0.00585		63.9571	0.000190877
62.0262	0.01185		62.2322	-0.0063		64.1258	0.000190868
62.1951	0.01468		62.4085	-0.00717		64.2971	0.000166912
62.3646	0.01417		62.5849	-0.00629		64.4755	0.000139331
62.5322	0.01274		62.7458	-0.00504		64.6394	0.000138603
62.7061	0.01246		62.9007	-0.00604		64.7989	0.00015311
62.8793	0.01202		63.0655	-0.00735		64.9713	0.000161091
63.051	0.01183		63.2343	-0.00755		65.1578	0.00017197
63.2232	0.01043		63.4082	-0.00598		65.3362	0.000179222
63.3916	0.01029		63.5751	-0.00476		65.5015	0.000184299
63.5587	0.01159		63.7456	-0.00548		65.6675	0.000193723
63.7326	0.00895		63.9143	-0.00665		65.8393	0.000190085
63.9022	0.00802		64.0829	-0.00713		66.015	0.000190804
64.0688	0.0124		64.2459	-0.00745		66.1867	0.000203854
64.2312	0.01693		64.4094	-0.00704		66.3581	0.000198041
64.3964	0.01489		64.5726	-0.0058		66.5336	0.000181359
64.5631	0.01162		64.741	-0.00648		66.7051	0.000171921
64.7348	0.00999		64.9063	-0.00725		66.8667	0.000183522
64.9087	0.00832		65.0702	-0.00757		67.0274	0.000203828
65.0843	0.00975		65.2272	-0.00716		67.1947	0.000213972
65.2558	0.0114		65.3937	-0.0067		67.358	0.000226294
65.4249	0.0147		65.5517	-0.00723		67.5174	0.000249503
65.5878	0.01484		65.7152	-0.00846		67.6745	0.000250938
65.7402	0.01193		65.8822	-0.00804		67.8366	0.000230616
65.8953	0.01267		66.0542	-0.00668		68.0023	0.000208852
66.0555	0.01547		66.2227	-0.0072		68.1654	0.000183469
66.2164	0.01617		66.3892	-0.00669		68.3409	0.000183461
66.3826	0.01444		66.5529	-0.00663		68.5096	0.000196508
66.5499	0.0146		66.7184	-0.00843		68.6686	0.0001878
66.7142	0.01306		66.8885	-0.00897		68.8341	0.000171847
66.8728	0.00631		67.0529	-0.00821		68.9979	0.00017982
67.0329	0.00602		67.2248	-0.00726		69.1689	0.000198664
67.197	0.01198		67.393	-0.00604		69.3365	0.000205902
67.3617	0.01527		67.5473	-0.00609		69.504	0.00020734
67.5344	0.01291		67.7074	-0.00676		69.6767	0.000202262
67.7109	0.01133		67.8701	-0.00724		69.8447	0.000203708
67.8869	0.01085		68.0328	-0.00752		70.0077	0.000209503
68.0613	0.01017		68.2059	-0.00757		70.1699	0.000196445
68.2375	0.0106		68.3827	-0.00757		70.3362	0.000175417
68.4089	0.01034		68.5512	-0.00801		70.507	0.000168888
68.5822	0.01278		68.7139	-0.00853		70.6778	0.000199328
68.749	0.0134		68.8861	-0.00833		70.8387	0.00024281
68.9158	0.0117		69.0601	-0.00777		70.9945	0.000241345
69.0844	0.01261		69.2332	-0.00651		71.158	0.000215974
69.255	0.01193		69.4048	-0.00562		71.3289	0.000222492
69.4264	0.01149		69.575	-0.00764		71.4968	0.000229731
69.593	0.01391		69.744	-0.0084		71.6656	0.000216672
69.7565	0.01441		69.9148	-0.00654		71.8399	0.000200715
69.9179	0.01365		70.082	-0.00672		72.0073	0.000184771
70.0808	0.01099		70.2526	-0.00622		72.1706	0.000189125
70.2486	0.01035		70.4197	-0.00499		72.34	0.000203602
70.4137	0.01269		70.5864	-0.00714		72.5092	0.000191276
70.5763	0.01276		70.7579	-0.00955		72.6752	0.000173164
70.7352	0.01196		70.9226	-0.00849		72.8445	0.00017388
70.8929	0.01307		71.0813	-0.00802		73.0167	0.000195607
71.0467	0.01388		71.2472	-0.00971		73.1848	0.000222403
71.2023	0.01122		71.4152	-0.01025		73.3458	0.000213701
71.3762	0.00807		71.5845	-0.00887		73.5088	0.000202106
71.5503	0.00678		71.7482	-0.00761		73.6746	0.000210072
71.7228	0.00876		71.9078	-0.00745		73.8395	0.000195575
71.8979	0.01104		72.0735	-0.00769		74.0077	0.000178185
72.0706	0.01061		72.2453	-0.00835		74.183	0.00017383
72.2354	0.01067		72.4096	-0.0084		74.3658	0.000187583
72.3951	0.01114		72.5769	-0.00731		74.5462	0.000219448
72.5537	0.01046		72.741	-0.0076		74.7209	0.000241169
72.7144	0.00989		72.9037	-0.00827		74.8854	0.000228851
72.8676	0.0112		73.0627	-0.00701		75.0456	0.000218703
73.0285	0.01296		73.2273	-0.00686		75.2071	0.000216522
73.1896	0.01217		73.4043	-0.00908		75.3641	0.000201304
73.3528	0.01213		73.583	-0.0088		75.5276	0.000202015
73.518	0.01121		73.7528	-0.00693		75.7063	0.000196942
73.6826	0.00959		73.9122	-0.00743		75.8775	0.000194045
73.8472	0.01107		74.0748	-0.00929		76.0451	0.000191147
74.0218	0.01176		74.2364	-0.00979		76.2144	0.000184622
74.1931	0.01056		74.3982	-0.00899		76.3808	0.000187516
74.3586	0.01001		74.5652	-0.00926		76.5513	0.000191852
74.524	0.0102		74.7335	-0.00901		76.7208	0.000209214
74.6925	0.00937		74.8954	-0.00887		76.8822	0.000217895
74.859	0.00985		75.064	-0.00872		77.0371	0.000202681
75.02	0.01085		75.2207	-0.00815		77.2009	0.000187481
75.1838	0.0106		75.3811	-0.0073		77.3735	0.000201947
75.344	0.00938		75.5525	-0.00595		77.5453	0.000211354
75.5065	0.00897		75.7276	-0.00628		77.7269	0.000201938
75.6724	0.00937		75.9048	-0.00767		77.9098	0.000208447
75.8385	0.0089		76.0733	-0.0089		78.0812	0.00021423
76.0093	0.00834		76.2349	-0.00827		78.2389	0.000225075
76.1825	0.00742		76.3977	-0.00709		78.3958	0.000226507
76.3562	0.00788		76.5709	-0.00825		78.5561	0.000224326
76.5311	0.01009		76.7392	-0.00811		78.7312	0.000226496
76.6999	0.00719		76.9095	-0.00734		78.9099	0.000215633
76.8635	0.005		77.0774	-0.00709		79.08	0.000201156
77.031	0.00702		77.2505	-0.00828		79.2452	0.000186678
77.1986	0.00895		77.4324	-0.00976		79.4047	0.000175819
77.3603	0.01059		77.6044	-0.00936		79.567	0.000174366
77.5242	0.0103		77.7653	-0.00871		79.7349	0.000180871
77.6899	0.00912		77.9244	-0.0076		79.9047	0.000175802
77.8591	0.00712		78.0853	-0.00719		80.076	0.000175072
78.0271	0.00747		78.2498	-0.00748		80.2463	0.000185919
78.1964	0.00785		78.4157	-0.0089		80.4187	0.00019821
78.3637	0.00735		78.5871	-0.01069		80.5933	0.000203272
78.5281	0.00885		78.7661	-0.01057		80.7584	0.000207605
78.6981	0.00871		78.9429	-0.00802		80.9195	0.000230744
78.8657	0.00773		79.1118	-0.00541		81.0727	0.00024809
79.0261	0.00654		79.2811	-0.00738		81.2205	0.000258929
79.1866	0.00623		79.4515	-0.01075		81.3786	0.000273383
79.3462	0.00737		79.6315	-0.00952		81.5431	0.00027916
79.5006	0.00867		79.8027	-0.00674		81.6947	0.000266135
79.6615	0.00898		79.9665	-0.00572		81.8456	0.000246594
79.8352	0.00794		80.1302	-0.00509		81.9963	0.000230674
80.0071	0.00829		80.2938	-0.00455		82.1547	0.000221993
80.176	0.00768		80.4622	-0.008		82.3142	0.000218366
80.3467	0.00551		80.6346	-0.01059		82.474	0.0002039
80.5179	0.00567		80.8005	-0.00871		82.6452	0.000185819
80.6867	0.00697		80.9576	-0.00732		82.8241	0.000172799
80.8439	0.00764		81.1131	-0.00818		82.9959	0.000178575
81.0007	0.00812		81.2793	-0.009		83.1642	0.00020026
81.1629	0.00796		81.4509	-0.00702		83.3347	0.000208927
81.3294	0.0069		81.6179	-0.00612		83.5034	0.000211816
81.5014	0.00665		81.7818	-0.00682		83.6639	0.000216145
81.6654	0.00666		81.9487	-0.00832		83.8253	0.000211076
81.835	0.00636		82.1137	-0.00925		83.9876	0.000211786
82.0045	0.00652		82.2781	-0.0089		84.1591	0.000214671
82.1813	0.00617		82.4435	-0.00877		84.3324	0.000205989
82.3576	0.0056		82.6141	-0.00796		84.4994	0.000200928
82.5309	0.00493		82.7753	-0.00638		84.6667	0.000195862
82.6957	0.00537		82.9317	-0.00621		84.8364	0.000184292
82.8568	0.00624		83.0969	-0.00806		85.0071	0.000186453
83.0166	0.00611		83.2667	-0.00837		85.1757	0.000198008
83.185	0.00583		83.4293	-0.00729		85.3398	0.000205954
83.3572	0.00547		83.5948	-0.00742		85.5025	0.000213895
83.5332	0.00429		83.7584	-0.008		85.6637	0.000207382
83.7095	0.00361		83.9194	-0.00802		85.8258	0.000195814
83.8788	0.00505		84.0852	-0.00728		85.9955	0.000199421
84.0443	0.00564		84.2542	-0.00702		86.168	0.000215307
84.2088	0.00513		84.4259	-0.00715		86.3395	0.000234811
84.3766	0.00509		84.5931	-0.00664		86.5087	0.000235523
84.5446	0.00482		84.7613	-0.00671		86.6777	0.000221067
84.7115	0.005		84.9357	-0.00697		86.8359	0.000213836
84.8766	0.00487		85.0972	-0.00677		86.9929	0.000215269
85.043	0.00484		85.2538	-0.00647		87.1615	0.000221759
85.2094	0.00506		85.4124	-0.00721		87.3293	0.000228251
85.3775	0.00495		85.5761	-0.00782		87.4882	0.000213079
85.5487	0.00476		85.748	-0.00693		87.6502	0.000199352
85.71	0.00479		85.9172	-0.00636		87.8145	0.000198625
85.8726	0.00449		86.0839	-0.00732		87.9844	0.000184892
86.0458	0.0043		86.2582	-0.00715		88.1537	0.000184883
86.2188	0.00409		86.4309	-0.00615		88.3156	0.000201487
86.385	0.00347		86.5967	-0.00657		88.489	0.000214484
86.5543	0.00375		86.7563	-0.00699		88.6701	0.000215199
86.7179	0.00406		86.9134	-0.00706		88.8487	0.000210853
86.8789	0.00413		87.0714	-0.0064		89.0221	0.000207237
87.0432	0.00406		87.2322	-0.00642		89.189	0.000209397
87.2087	0.00424		87.4004	-0.0065		89.3496	0.000213719
87.3756	0.00422		87.5693	-0.00569		89.5104	0.000221656
87.5452	0.00393		87.7341	-0.00581		89.6768	0.000218038
87.7104	0.00388		87.8967	-0.00641		89.8452	0.000207201
87.8766	0.00328		88.0598	-0.00743		90.0092	0.000205748
88.0409	0.00273		88.2305	-0.00674		90.168	0.000205021
88.2095	0.00334		88.4042	-0.00518		90.3305	0.000202126
88.3826	0.0039		88.573	-0.00493		90.4953	0.000198512
88.5511	0.00327		88.7437	-0.00563		90.6615	0.000192728
88.7245	0.00285		88.9139	-0.00583		90.8292	0.000184785
88.9017	0.00294		89.0836	-0.0051		90.9993	0.000185497
89.0703	0.00278		89.2499	-0.00609		91.1689	0.000194878
89.2422	0.00316		89.4208	-0.00684		91.3476	0.000200641
89.4115	0.00342		89.5882	-0.006		91.5283	0.000203523
89.582	0.00349		89.7475	-0.00551		91.7092	0.000202074
89.7532	0.00339		89.9085	-0.00655		91.8837	0.000205675
89.9163	0.00308		90.069	-0.00679		92.0483	0.000209995
90.0779	0.00362		90.2309	-0.00545		92.208	0.000213595
90.2369	0.00349		90.391	-0.00469		92.3737	0.00020998
90.4018	0.003		90.5545	-0.00501		92.5381	0.000209974
90.5723	0.00349		90.7237	-0.00565		92.6959	0.000216461
90.7469	0.00357		90.8923	-0.00494		92.8559	0.000207075
90.9185	0.00251		91.0562	-0.00435		93.0159	0.000175819
91.0822	0.00239		91.2216	-0.00566		93.172	0.000174366
91.2464	0.0032		91.3903	-0.00615		93.3372	0.000180871
91.412	0.00322		91.5504	-0.00492		93.5064	0.000175802
91.5749	0.00285		91.71	-0.00496		93.6702	0.000175072
91.7426	0.00291		91.8769	-0.0051		93.8393	0.000185919
91.9052	0.00284		92.0419	-0.00475		94.0062	0.00019821
92.0648	0.00282		92.206	-0.0052		94.1727	0.000203272
92.2242	0.00314		92.3784	-0.00483		94.3386	0.000207605
92.388	0.00285		92.5555	-0.00411		94.5022	0.000230744
92.5563	0.00247		92.7242	-0.00409		94.6611	0.00024809
92.7316	0.00228		92.8879	-0.00415		94.8191	0.000258929
92.9027	0.00229		93.0572	-0.00466		94.9807	0.000273383
93.067	0.00217		93.2247	-0.00488		95.1497	0.00027916
93.2327	0.00208		93.3953	-0.00464		95.3163	0.000266135
93.3955	0.00244		93.5691	-0.00448		95.614	0.000246594
93.5613	0.00256		93.7391	-0.00407		95.7866	0.000230674
93.7301	0.00233		93.9058	-0.00376		95.9599	0.000221993
93.8962	0.00218		94.0699	-0.00455		96.1257	0.000218366
94.0614	0.00206		94.2334	-0.00497		96.2922	0.0002039
94.2277	0.00207		94.3981	-0.00394		96.4648	0.000185819
94.3959	0.00227		94.5627	-0.00355		96.6327	0.000172799
94.5594	0.00237		94.7291	-0.00408		96.7972	0.000178575
94.7208	0.00219		94.8922	-0.00409		96.9653	0.00020026
94.8854	0.00224		95.0514	-0.00374		97.1335	0.000208927
95.0545	0.00207		95.2119	-0.00388		97.3011	0.000211816
95.223	0.00177		95.374	-0.00392		97.4685	0.000216145
95.3939	0.00197		95.536	-0.00371		97.6346	0.000211076
95.5641	0.00214		95.7077	-0.00376		97.7926	0.000211786
95.7341	0.002		95.8848	-0.00385		97.9568	0.000214671
95.9048	0.00174		96.0586	-0.00353		98.123	0.000205989
96.0737	0.00178		96.2265	-0.00348		98.2939	0.000200928
96.2355	0.00215		96.3898	-0.00402		98.46	0.000195862
96.4019	0.00208		96.5546	-0.00414		98.6223	0.000184292
96.5768	0.00187		96.723	-0.00333		98.7902	0.000186453
96.7484	0.00204		96.8925	-0.00327		98.959	0.000198008
96.9167	0.00216		97.0602	-0.00342		99.1248	0.000205954
97.0825	0.00208		97.2223	-0.00317		99.2903	0.000213895
97.2449	0.00168		97.3824	-0.00389		99.4643	0.000207382
97.4064	0.00134		97.5462	-0.00405		99.6316	0.000195814
97.5613	0.00139		97.7157	-0.00324		99.7973	0.000199421
97.72	0.00193		97.8811	-0.00307		99.9633	0.000215307
97.8876	0.00212		98.0434	-0.00296		100.123	0.000234811
98.0625	0.00172		98.2072	-0.00303		100.284	0.000235523
98.23	0.00179		98.3762	-0.00301		100.447	0.000221067
98.3961	0.00193		98.5435	-0.00279		100.609	0.000213836
98.5633	0.00174		98.7069	-0.00269		100.778	0.000215269
98.7297	0.00116		98.8728	-0.00274		100.946	0.000221759
98.8978	0.00113		99.0376	-0.00321		101.111	0.000228251
99.0656	0.00157		99.2011	-0.00311		101.278	0.000213079
99.2337	0.00157		99.3656	-0.00264		101.45	0.000185497
99.4056	0.00176		99.5313	-0.00241		101.619	0.000194878
99.5777	0.00121		99.7	-0.00249		101.784	0.000200641
99.7434	0.000942529		99.8651	-0.00283		101.942	0.000203523
99.9049	0.00157		100.029	-0.00279		102.106	0.000202074
100.07	0.00188		100.195	-0.00257		102.286	0.000205675
100.235	0.00149		100.363	-0.00261		102.463	0.000209995
100.401	0.00113		100.527	-0.00286		102.637	0.000213595
100.568	0.00133		100.694	-0.0027		102.807	0.00020998
100.73	0.00151		100.862	-0.00238		102.969	0.000209974
100.89	0.00164		101.026	-0.00242		103.131	0.000216461
101.051	0.00168		101.194	-0.0024		103.3	0.000207075
101.221	0.00138		101.365	-0.00218		103.464	0.000175819
101.391	0.00127		101.534	-0.00215		103.633	0.000174366
101.563	0.0012		101.705	-0.00217		103.798	0.000180871
101.737	0.00116		101.875	-0.0023		103.962	0.000175802
101.909	0.00117		102.047	-0.00232		104.124	0.000175072
102.078	0.00117		102.214	-0.00222		104.284	0.000185919
102.242	0.00139		102.383	-0.00252		104.454	0.00019821
102.405	0.00143		102.551	-0.00228		104.621	0.000203272
102.565	0.00162		102.713	-0.00226		104.789	0.000207605
102.727	0.00179		102.87	-0.00216		104.962	0.000230744
102.89	0.0017		103.033	-0.00189		105.131	0.00024809
103.05	0.00122		103.197	-0.00219		105.298	0.000258929
103.217	0.000800219		103.363	-0.00226		105.459	0.000273383
103.387	0.00095457		103.531	-0.00211		105.628	0.00027916
103.557	0.00105		103.699	-0.00198		105.797	0.000266135
103.726	0.000882321		103.866	-0.002		105.968	0.000246594
103.896	0.000905309		104.034	-0.00215		106.148	0.000230674
104.068	0.000949097		104.198	-0.00221		106.321	0.000221993
104.239	0.000918446		104.355	-0.00201		106.492	0.000218366
104.407	0.000955665		104.514	-0.00186		106.664	0.0002039
104.57	0.0012		104.678	-0.00198		106.838	0.000185819
104.731	0.00144		104.847	-0.00167		107.01	0.000172799
104.897	0.00125		105.018	-0.00152		107.176	0.000178575
105.066	0.000910783		105.191	-0.00173		107.346	0.00020026
105.241	0.000888889		105.36	-0.00172		107.514	0.000208927
105.418	0.00102		105.528	-0.00224		107.686	0.000211816
105.581	0.001		105.691	-0.00232		107.858	0.000216145
105.744	0.000625068		105.854	-0.00193		108.027	0.000211076
105.917	0.000592228		106.019	-0.00199		108.201	0.000211786
106.087	0.00114		106.181	-0.0019		108.366	0.000214671
106.256	0.0011		106.345	-0.00174		108.526	0.000208927
106.43	0.00107		106.505	-0.00143		108.679	0.000211816
106.605	0.0012		106.667	-0.00127		108.84	0.000216145
106.778	0.000980843		106.835	-0.0014		109.008	0.000211076
106.949	0.001		107.001	-0.00132		109.177	0.000211786
107.118	0.00126		107.166	-0.00135		109.352	0.000214671
107.278	0.00134		107.328	-0.00134		109.521	0.000205989
107.44	0.00118		107.494	-0.00144		109.685	0.000200928
107.603	0.00115		107.66	-0.00166		109.848	0.000195862
107.768	0.00122		107.826	-0.00162		110.022	0.000184292
107.938	0.00131		107.99	-0.00143		110.197	0.000186453
108.103	0.0011		108.159	-0.00123		110.365	0.000198008
108.268	0.000666667		108.326	-0.00124		110.532	0.000205954
108.431	0.000501368		108.495	-0.00137		110.698	0.000213895
108.6	0.0007422		108.668	-0.00163		110.867	0.000207382
108.763	0.00112		108.84	-0.00159		111.029	0.000195814
108.925	0.00139		109.008	-0.0014		111.199	0.000199421
109.084	0.00111		109.171	-0.00152		111.362	0.000215307
109.246	0.00079803		109.334	-0.00152		111.524	0.000234811
109.409	0.000864806		109.496	-0.00135		111.682	0.000235523
109.576	0.000880131		109.66	-0.00133		111.845	0.000221067
109.739	0.000999453		109.828	-0.00132		112.004	0.000213836
109.904	0.000984127		110	-0.0012		112.165	0.000215269
110.069	0.00107		110.17	-0.00117		112.334	0.000221759
110.236	0.00114		110.332	-0.00127		112.499	0.000228251
110.398	0.00119		110.494	-0.00138		112.654	0.000213079
110.556	0.00119		110.661	-0.00143		112.819	0.000185497
110.713	0.00111		110.827	-0.00119		112.982	0.000194878
110.875	0.000870279		110.992	-0.00114		113.144	0.000200641
111.038	0.000942529		111.156	-0.00126		113.309	0.000203523
111.205	0.00103		111.323	-0.00125		113.468	0.000202074
111.372	0.000807882		111.492	-0.00126		113.629	0.000205675
111.539	0.000899836		111.664	-0.00119		113.791	0.000209995
111.705	0.00104		111.829	-0.00115		113.959	0.000213595
111.873	0.00105		111.994	-0.0012		114.13	0.00020998
112.035	0.000772852		112.159	-0.00107		114.293	0.000217895
112.199	0.000701697		112.333	-0.00101		114.465	0.000202681
112.363	0.000759715		112.503	-0.000994841
112.526	0.00063711		112.675	-0.000936371
112.69	0.000824302		112.847	-0.000989682
112.857	0.000793651		113.017	-0.0008908
113.025	0.00040832		113.185	-0.000801376
113.195	0.000365627		113.359	-0.00109
113.367	0.000805692		113.526	-0.00127
113.536	0.000974275		113.691	-0.00107
113.7	0.000914067		113.86	-0.0011
113.862	0.000915161		114.023	-0.00106
114.017	0.00070936		114.192	-0.001
114.177	0.000629447		114.36	-0.00106
114.345	0.000772852		114.524	-0.00102
114.513	0.000963328		114.688	-0.000963027
114.675	0.000916256		114.853	-0.000983663
114.845	0.000961138		115.019	-0.00109
115.015	0.000595512		115.177	-0.000646604

## Sheet: Fig 1f
	Tac/Tth	SPG-FEM	STG-FEM	SPG-Exp.	STG-Exp.
	0.666667	1118110000	0.14244	1000000000	1.1
	0.733333	984252000	0.14248	2000000000	1.14236
	0.8	1428550000	0.1425	1000000000	2
	0.866667	7588980000	0.14258	1000000000	1.5
	0.933333	1506520000000	0.14271	1000000000	0.8
	1	96814800000000	265069000000000	1000000000	2000000000
	1.06667	0.14258	63143300000000	1.1	1000000000
	1.13333	0.14236	80703700000000	1.14236	3000000000
	1.2	0.14216	2774690000000000	2	2000000000
	1.26667	0.14196	288684000000000	1.5	5000000000
	1.33333	0.14123	28512000000000	0.8	1000000000

## Sheet: Fig 2c and 2d
Time(s)	Respond angle		Time(s)	Curent			Time(s)	1/distance
0.183	5.87357e-10		0	-0.5053			0	0
0.479	5.91115e-10		0.01668	-0.5781			12.6	0
0.77	6.20726e-10		0.03337	-0.6729			12.7	0.294
1.063	5.49311e-10		0.05005	-0.6861			22.5	0.294
1.344	5.98382e-10		0.06673	-0.5908			22.6	0
1.655	5.48893e-10		0.08342	-0.5651			35	0
1.947	5.46345e-10		0.1001	-0.7031			35.1	0.416
2.233	5.63552e-10		0.11678	-0.7544			46.7	0.416
2.524	5.71904e-10		0.13347	-0.8374			46.8	0
2.846	5.65473e-10		0.15015	-0.8762			63	0
3.156	5.62716e-10		0.16683	-0.7958			63.1	0.625
3.45	5.37241e-10		0.18352	-0.9084			72.4	0.625
3.753	5.71862e-10		0.2002	-1.0257			72.5	0
4.062	5.9337e-10		0.21688	-1.0031			83	0
4.353	6.17594e-10		0.23357	-0.9644			83.1	1
4.643	5.91199e-10		0.25025	-0.9508			93	1
4.954	5.82637e-10		0.26693	-1.0981			93.1	0
5.255	5.67687e-10		0.28362	-1.1812			120	0
5.547	5.66266e-10		0.3003	-1.1654
5.833	5.89612e-10		0.31698	-1.1153
6.129	5.11932e-10		0.33367	-1.1279
6.411	5.24336e-10		0.35035	-1.2232
6.722	5.44549e-10		0.36703	-1.3985
7.018	5.99426e-10		0.38372	-1.3318
7.329	6.93728e-10		0.4004	-1.2573
7.628	5.98675e-10		0.41708	-1.2683
7.95	5.0784e-10		0.43377	-1.4346
8.259	5.80716e-10		0.45045	-1.5114
8.553	5.40749e-10		0.46713	-1.4773
8.861	-1.9519e-09		0.48382	-1.4004
9.169	-1.25643e-10		0.5005	-1.4324
9.471	1.32106e-09		0.51718	-1.5454
9.764	-9.05781e-10		0.53387	-1.6177
10.061	3.95371e-10		0.55055	-1.5754
10.372	7.61176e-10		0.56723	-1.4966
10.696	7.3641e-10		0.58392	-1.6066
10.995	7.29018e-10		0.6006	-1.6627
11.313	5.87064e-10		0.61728	-1.7769
11.626	6.42776e-10		0.63397	-1.682
11.923	7.24299e-10		0.65065	-1.6506
12.214	7.09515e-10		0.66733	-1.6784
12.532	7.32275e-10		0.68402	-1.8167
12.839	6.90387e-10		0.7007	-1.883
13.148	6.41398e-10		0.71738	-1.808
13.459	5.82387e-10		0.73407	-1.7094
13.776	6.83204e-10		0.75075	-1.8503
14.064	6.98656e-10		0.76743	-1.9437
14.372	7.139e-10		0.78412	-1.9492
14.7	6.91765e-10		0.8008	-1.8728
14.997	6.87255e-10		0.81748	-1.805
15.292	6.74058e-10		0.83417	-1.9836
15.605	7.38247e-10		0.85085	-2.0953
15.91	7.19329e-10		0.86753	-1.9622
16.215	6.48373e-10		0.88422	-1.8339
16.5	6.19264e-10		0.9009	-1.8413
16.791	6.85625e-10		0.91758	-1.9689
17.093	6.39185e-10		0.93427	-2.051
17.401	6.69421e-10		0.95095	-1.981
17.689	6.80656e-10		0.96763	-1.8454
17.994	7.06132e-10		0.98432	-1.9307
18.28	6.95775e-10		1.001	-1.9667
18.577	6.69213e-10		1.01768	-2.008
18.908	6.38183e-10		1.03437	-1.9538
19.199	6.65872e-10		1.05105	-1.8655
19.494	6.97445e-10		1.06773	-1.9003
19.799	6.32795e-10		1.08442	-1.9664
20.108	1.08171e-09		1.1011	-1.9499
20.41	8.73394e-10		1.11778	-1.9488
20.694	-5.55893e-10		1.13447	-1.85
20.992	1.17405e-09		1.15115	-1.888
21.279	8.12001e-10		1.16783	-1.9769
21.593	5.8364e-10		1.18452	-1.9478
21.89	6.34758e-10		1.2012	-1.9589
22.182	6.13417e-10		1.21788	-1.8675
22.491	5.96879e-10		1.23457	-1.9344
22.773	6.20976e-10		1.25125	-1.9724
23.078	6.01389e-10		1.26793	-1.9521
23.371	6.16341e-10		1.28462	-1.9765
23.663	5.72824e-10		1.3013	-1.9396
23.978	5.92411e-10		1.31798	-1.9299
24.271	5.95668e-10		1.33467	-1.9883
24.606	5.49269e-10		1.35135	-1.9126
24.9	5.62508e-10		1.36803	-1.9769
25.188	5.9074e-10		1.38472	-1.9135
25.496	5.85644e-10		1.4014	-1.9198
25.785	6.04689e-10		1.41808	-1.9813
26.097	6.04856e-10		1.43477	-1.9318
26.409	5.61422e-10		1.45145	-1.9732
26.704	5.84685e-10		1.46813	-1.9498
26.996	5.91241e-10		1.48482	-1.9527
27.288	6.09325e-10		1.5015	-1.9781
27.595	5.53403e-10		1.51818	-1.9456
27.886	5.36948e-10		1.53487	-1.9659
28.18	5.51357e-10		1.55155	-1.9415
28.472	6.05273e-10		1.56823	-1.9469
28.755	5.72113e-10		1.58492	-1.9813
29.04	5.78003e-10		1.6016	-1.9926
29.324	5.1565e-10		1.61828	-1.9864
29.625	6.15004e-10		1.63497	-1.9571
29.919	3.13849e-10		1.65165	-1.9535
30.231	1.13375e-09		1.66833	-1.9828
30.531	1.41032e-10		1.68502	-1.9478
30.84	1.94447e-10		1.7017	-1.9695
31.149	5.2893e-10		1.71838	-1.957
31.432	5.699e-10		1.73507	-1.9458
31.737	5.2776e-10		1.75175	-1.9513
32.047	5.65932e-10		1.76843	-1.9537
32.344	5.87482e-10		1.78512	-1.9555
32.658	5.63009e-10		1.8018	-1.9786
32.985	5.61506e-10		1.81848	-1.9678
33.296	5.09051e-10		1.83517	-1.9529
33.583	5.5119e-10		1.85185	-1.9607
33.894	5.72197e-10		1.86853	-1.9595
34.192	5.86187e-10		1.88522	-1.9705
34.483	6.4925e-10		1.9019	-1.9529
34.79	9.18874e-10		1.91858	-1.9566
35.098	8.28331e-10		1.93527	-1.9769
35.389	8.56021e-10		1.95195	-1.9724
35.702	8.34471e-10		1.96863	-1.9632
36.013	6.69213e-10		1.98532	-1.9761
36.306	6.25486e-10		2.002	-1.9728
36.606	6.81074e-10		2.01868	-1.9815
36.905	6.72094e-10		2.03537	-1.9641
37.198	7.07385e-10		2.05205	-1.9692
37.48	7.00619e-10		2.06873	-1.9575
37.789	7.37245e-10		2.08542	-1.9785
38.08	7.18995e-10		2.1021	-1.9787
38.367	6.97862e-10		2.11878	-1.978
38.65	6.63867e-10		2.13547	-1.9624
38.959	6.72637e-10		2.15215	-1.9644
39.267	6.53092e-10		2.16883	-1.976
39.558	6.75853e-10		2.18552	-1.9791
39.843	6.6416e-10		2.2022	-1.9677
40.138	6.50002e-10		2.21888	-1.9668
40.427	6.35927e-10		2.23557	-1.9637
40.73	6.43111e-10		2.25225	-1.9734
41.018	6.50879e-10		2.26893	-1.9879
41.326	6.51756e-10		2.28562	-1.9852
41.618	6.54555e-10		2.3023	-1.9648
41.928	7.13525e-10		2.31898	-1.9737
42.219	7.21835e-10		2.33567	-1.9844
42.526	7.12188e-10		2.35235	-1.9786
42.811	6.85083e-10		2.36903	-1.9836
43.126	6.74433e-10		2.38572	-1.9791
43.43	6.67501e-10		2.4024	-1.9898
43.722	6.76772e-10		2.41908	-1.9703
44.023	6.84708e-10		2.43577	-1.9694
44.319	6.84541e-10		2.45245	-1.9735
44.607	6.79195e-10		2.46913	-1.9821
44.913	6.82035e-10		2.48582	-1.9718
45.206	6.6558e-10		2.5025	-1.9812
45.492	6.45951e-10		2.51918	-1.9874
45.786	6.81157e-10		2.53587	-1.993
46.082	6.31793e-10		2.55255	-1.9887
46.391	6.39561e-10		2.56923	-1.9711
46.724	6.63283e-10		2.58592	-1.975
47.035	6.46368e-10		2.6026	-2.0129
47.351	6.29287e-10		2.61928	-2.0145
47.661	6.44865e-10		2.63597	-2
47.971	6.45324e-10		2.65265	-1.9982
48.263	6.3739e-10		2.66933	-2.0042
48.557	6.23316e-10		2.68602	-2.0237
48.842	6.22438e-10		2.7027	-2.0179
49.149	6.10494e-10		2.71938	-2.0156
49.44	6.21561e-10		2.73607	-2.0017
49.747	5.93245e-10		2.75275	-2.0296
50.055	6.83789e-10		2.76943	-2.0542
50.346	1.31867e-09		2.78612	-2.0381
50.64	5.33232e-10		2.8028	-2.0418
50.929	4.88545e-10		2.81948	-2.0612
51.212	9.20294e-10		2.83617	-2.0273
51.501	4.91635e-10		2.85285	-2.0216
51.792	6.34842e-10		2.86953	-2.0434
52.098	6.21478e-10		2.88622	-2.0482
52.396	5.68898e-10		2.9029	-2.0353
52.697	5.74577e-10		2.91958	-2.0448
53.012	5.96378e-10		2.93627	-2.0265
53.307	6.31752e-10		2.95295	-2.0521
53.597	6.17385e-10		2.96963	-2.0534
53.901	5.87733e-10		2.98632	-2.0432
54.195	5.53194e-10		3.003	-2.0573
54.489	5.74159e-10		3.01968	-2.0207
54.779	6.17594e-10		3.03637	-2.029
55.072	6.13668e-10		3.05305	-2.0441
55.36	5.8744e-10		3.06973	-2.0221
55.645	5.95376e-10		3.08642	-2.0295
55.935	5.6635e-10		3.1031	-2.0363
56.247	5.79046e-10		3.11978	-2.0358
56.557	6.32921e-10		3.13647	-2.0362
56.847	6.11705e-10		3.15315	-2.0286
57.14	6.02182e-10		3.16983	-2.0313
57.435	6.01014e-10		3.18652	-2.0253
57.728	5.97213e-10		3.2032	-2.0352
58.019	6.06484e-10		3.21988	-2.0231
58.328	5.83222e-10		3.23657	-2.0241
58.642	5.52944e-10		3.25325	-2.0138
58.927	5.40624e-10		3.26993	-2.0188
59.239	5.31561e-10		3.28662	-2.0174
59.537	5.56285e-10		3.3033	-2.0081
59.847	6.13292e-10		3.31998	-2.022
60.141	5.71236e-10		3.33667	-2.0112
60.441	4.09529e-10		3.35335	-2.0121
60.748	3.87352e-10		3.37003	-2.0089
61.06	5.49018e-10		3.38672	-2.0087
61.365	5.35653e-10		3.4034	-1.9987
61.659	5.26507e-10		3.42008	-1.9998
61.945	5.24461e-10		3.43677	-2.0054
62.241	6.19431e-10		3.45345	-2.0079
62.527	6.66582e-10		3.47013	-2.0012
62.819	6.36513e-10		3.48682	-2.0059
63.112	6.21227e-10		3.5035	-2.0022
63.417	5.89779e-10		3.52018	-2.0057
63.716	6.31334e-10		3.53687	-2.0224
64.029	6.28912e-10		3.55355	-2.0044
64.341	6.79195e-10		3.57023	-1.9814
64.647	6.57561e-10		3.58692	-1.9979
64.937	6.2557e-10		3.6036	-1.9843
65.244	6.06109e-10		3.62028	-1.993
65.543	6.36888e-10		3.63697	-1.9802
65.838	6.20517e-10		3.65365	-1.9717
66.14	6.72053e-10		3.67033	-1.9824
66.431	6.9189e-10		3.68702	-1.9727
66.739	7.49273e-10		3.7037	-1.9825
67.029	6.96693e-10		3.72038	-1.9729
67.317	6.56058e-10		3.73707	-1.9501
67.612	7.18702e-10		3.75375	-1.9682
67.913	7.21208e-10		3.77043	-1.9655
68.222	7.10099e-10		3.78712	-1.9505
68.505	6.78067e-10		3.8038	-1.9216
68.788	6.80697e-10		3.82048	-1.9499
69.074	6.78318e-10		3.83717	-1.9638
69.359	6.91639e-10		3.85385	-1.9503
69.665	6.97319e-10		3.87053	-1.9241
69.948	7.05004e-10		3.88722	-1.9203
70.258	6.91264e-10		3.9039	-1.9518
70.57	6.91598e-10		3.92058	-1.9642
70.855	6.83538e-10		3.93727	-1.9817
71.156	7.20123e-10		3.95395	-1.9592
71.451	1.47846e-09		3.97063	-1.9791
71.759	1.24601e-09		3.98732	-1.9542
72.058	1.38825e-09		4.004	-1.9706
72.352	5.97756e-10		4.02068	-1.9804
72.651	6.69422e-10		4.03737	-1.9146
72.941	6.40898e-10		4.05405	-1.9744
73.23	6.22104e-10		4.07073	-1.9622
73.519	6.20308e-10		4.08742	-1.98
73.806	5.99468e-10		4.1041	-1.9723
74.115	6.12123e-10		4.12078	-1.9864
74.414	5.93706e-10		4.13747	-1.9389
74.697	6.47078e-10		4.15415	-1.9671
75.023	6.19849e-10		4.17083	-1.9607
75.309	6.17092e-10		4.18752	-1.9398
75.646	6.27826e-10		4.2042	-1.9911
75.929	6.49083e-10		4.22088	-1.9865
76.217	6.47245e-10		4.23757	-1.9787
76.522	6.14086e-10		4.25425	-1.9242
76.827	6.23064e-10		4.27093	-1.9811
77.116	6.28327e-10		4.28762	-1.9199
77.422	6.28535e-10		4.3043	-1.9824
77.744	5.88276e-10		4.32098	-1.9929
78.034	5.89403e-10		4.33767	-1.9171
78.324	6.33338e-10		4.35435	-1.9201
78.613	6.25069e-10		4.37103	-1.9815
78.901	6.22104e-10		4.38772	-1.9739
79.191	5.95417e-10		4.4044	-1.975
79.474	6.14252e-10		4.42108	-1.9918
79.787	5.59709e-10		4.43777	-1.9241
80.097	6.02183e-10		4.45445	-1.9818
80.393	5.09426e-10		4.47113	-1.954
80.705	6.91806e-10		4.48782	-1.9684
81.004	3.0938e-10		4.5045	-1.9174
81.317	6.60819e-10		4.52118	-1.9212
81.604	5.18906e-10		4.53787	-1.9548
81.914	6.22939e-10		4.55455	-1.9687
82.218	5.66474e-10		4.57123	-1.9266
82.528	6.48331e-10		4.58792	-1.9268
82.821	6.23356e-10		4.6046	-1.9874
83.118	6.85417e-10		4.62128	-1.9505
83.411	7.72243e-10		4.63797	-1.961
83.721	7.63932e-10		4.65465	-1.9173
84.009	8.22777e-10		4.67133	-1.9314
84.302	8.17556e-10		4.68802	-1.9782
84.612	8.25867e-10		4.7047	-1.9811
84.922	8.97533e-10		4.72138	-1.9405
85.217	8.95277e-10		4.73807	-1.926
85.534	9.85904e-10		4.75475	-1.9661
85.833	9.84109e-10		4.77143	-1.9694
86.139	1.11374e-09		4.78812	-1.986
86.452	1.1e-09		4.8048	-1.9498
86.742	1.10576e-09		4.82148	-1.9442
87.055	1.1624e-09		4.83817	-1.9944
87.577	0.00621		4.85485	-2.0075
87.865	0.0063		4.87153	-1.9803
88.159	0.00625		4.88822	-1.9705
88.456	0.00622		4.9049	-2.0055
88.738	0.00622		4.92158	-2.014
89.046	0.00622		4.93827	-2.0351
89.329	0.00615		4.95495	-2.042
89.623	0.00615		4.97163	-2.0292
89.914	0.00615		4.98832	-2.0336
90.225	0.00615		5.005	-2.0483
90.53	0.00619		5.02168	-2.0363
90.822	0.0062		5.03837	-2.0511
91.132	0.00623		5.05505	-2.057
91.422	0.00624		5.07173	-2.0394
91.708	0.00625		5.08842	-2.0227
91.99	0.00626		5.1051	-2.0152
92.27	0.00626		5.12178	-1.9925
92.559	0.00626		5.13847	-2.0667
92.856	0.00626		5.15515	-2.0193
93.156	0.00625		5.17183	-2.0288
93.448	0.00625		5.18852	-2.0022
93.735	0.00625		5.2052	-1.9937
94.028	0.00624		5.22188	-2.0575
94.334	0.00623		5.23857	-2.0411
94.627	0.00623		5.25525	-2.0347
94.914	0.00623		5.27193	-2.0076
95.224	0.00623		5.28862	-2.0451
95.528	0.00622		5.3053	-2.0408
95.814	0.00622		5.32198	-2.0462
96.111	0.00622		5.33867	-2.032
96.419	0.00621		5.35535	-2.0397
96.707	0.00621		5.37203	-2.0394
97	0.00621		5.38872	-2.0346
97.285	0.0062		5.4054	-2.0386
97.57	0.0062		5.42208	-2.0477
97.86	0.00619		5.43877	-2.0386
98.146	0.00619		5.45545	-2.0397
98.452	0.00618		5.47213	-2.0371
98.736	0.00617		5.48882	-2.0388
99.037	0.00614		5.5055	-2.0425
99.325	0.00613		5.52218	-2.0566
99.612	0.00613		5.53887	-2.0369
99.917	0.00613		5.55555	-2.0443
100.207	0.00614		5.57223	-2.0517
100.526	0.00615		5.58892	-2.0415
100.809	0.00616		5.6056	-2.037
101.092	0.00617		5.62228	-2.0376
101.41	0.00617		5.63897	-2.0437
101.692	0.00617		5.65565	-2.0498
101.98	0.00618		5.67233	-2.0409
102.267	0.00618		5.68902	-2.0376
102.547	0.00618		5.7057	-2.0317
102.832	0.00619		5.72238	-2.0411
103.119	0.00619		5.73907	-2.049
103.423	0.00619		5.75575	-2.0516
103.733	0.0062		5.77243	-2.0486
104.02	0.0062		5.78912	-2.0495
104.305	0.0062		5.8058	-2.0555
104.603	0.0062		5.82248	-2.0554
104.894	0.0062		5.83917	-2.0579
105.187	0.0062		5.85585	-2.0629
105.492	0.0062		5.87253	-2.0629
105.8	0.0062		5.88922	-2.0706
106.087	0.0062		5.9059	-2.0735
106.389	0.0062		5.92258	-2.06
106.673	0.0062		5.93927	-2.0664
106.974	0.00621		5.95595	-2.0647
107.268	0.00622		5.97263	-2.0793
107.554	0.00623		5.98932	-2.0945
107.858	0.00623		6.006	-2.0938
108.142	0.00624		6.02268	-2.1069
108.452	0.00624		6.03937	-2.0833
108.743	0.00624		6.05605	-2.0998
109.023	0.00624		6.07273	-2.1071
109.332	0.00624		6.08942	-2.1068
109.619	0.00624		6.1061	-2.1108
109.927	0.00624		6.12278	-2.1067
110.209	0.00624		6.13947	-2.1177
110.514	0.00625		6.15615	-2.1047
110.817	0.00625		6.17283	-2.1065
111.121	0.00625		6.18952	-2.1124
111.414	0.00625		6.2062	-2.1184
111.704	0.00625		6.22288	-2.0922
112.014	0.00625		6.23957	-2.1021
112.321	0.00625		6.25625	-2.0987
112.613	0.00625		6.27293	-2.1204
112.923	0.00625		6.28962	-2.0996
113.216	0.00625		6.3063	-2.1036
113.509	0.00625		6.32298	-2.1025
113.797	0.00625		6.33967	-2.1091
114.08	0.00625		6.35635	-2.1109
114.374	0.00625		6.37303	-2.1111
114.678	0.00625		6.38972	-2.0957
114.964	0.00626		6.4064	-2.123
115.247	0.00626		6.42308	-2.1181
116.316	0.00626		6.43977	-2.1205
116.895	0.00626		6.45645	-2.1051
117.389	0.00626		6.47313	-2.089
117.825	0.00626		6.48982	-2.0924
118.136	0.00626		6.5065	-2.0987
118.449	0.00626		6.52318	-2.1277
119.04	0.00626		6.53987	-2.0911
119.388	0.00626		6.55655	-2.0871
119.681	0.00627		6.57323	-2.115
119.982	0.00627		6.58992	-2.0905
120.268	0.00627		6.6066	-2.1081
120.587	0.00627		6.62328	-2.0916
			6.63997	-2.0946
			6.65665	-2.1273
			6.67333	-2.0815
			6.69002	-2.087
			6.7067	-2.0821
			6.72338	-2.0888
			6.74007	-2.0834
			6.75675	-2.1136
			6.77343	-2.0927
			6.79012	-2.0901
			6.8068	-2.0979
			6.82348	-2.0859
			6.84017	-2.0814
			6.85685	-2.1083
			6.87353	-2.0888
			6.89022	-2.1173
			6.9069	-2.1229
			6.92358	-2.0848
			6.94027	-2.1014
			6.95695	-2.1101
			6.97363	-2.0879
			6.99032	-2.105
			7.007	-2.1116
			7.02368	-2.1107
			7.04037	-2.0989
			7.05705	-2.1189
			7.07373	-2.1436
			7.09042	-2.1114
			7.1071	-2.13
			7.12378	-2.1322
			7.14047	-2.167
			7.15715	-2.1669
			7.17383	-2.1688
			7.19052	-2.1577
			7.2072	-2.1697
			7.22388	-2.193
			7.24057	-2.1927
			7.25725	-2.1678
			7.27393	-2.1614
			7.29062	-2.1661
			7.3073	-2.1775
			7.32398	-2.1702
			7.34067	-2.1623
			7.35735	-2.174
			7.37403	-2.2106
			7.39072	-2.1746
			7.4074	-2.1965
			7.42408	-2.1795
			7.44077	-2.221
			7.45745	-2.2157
			7.47413	-2.1947
			7.49082	-2.2026
			7.5075	-2.1596
			7.52418	-2.1702
			7.54087	-2.159
			7.55755	-2.1989
			7.57423	-2.1742
			7.59092	-2.1524
			7.6076	-2.1907
			7.62428	-2.2245
			7.64097	-2.1551
			7.65765	-2.1602
			7.67433	-2.2213
			7.69102	-2.1987
			7.7077	-2.1591
			7.72438	-2.1424
			7.74107	-2.1783
			7.75775	-2.2034
			7.77443	-2.1951
			7.79112	-2.1963
			7.8078	-2.161
			7.82448	-2.1623
			7.84117	-2.2071
			7.85785	-2.1668
			7.87453	-2.1613
			7.89122	-2.1585
			7.9079	-2.2009
			7.92458	-2.1915
			7.94127	-2.1728
			7.95795	-2.1805
			7.97463	-2.1835
			7.99132	-2.1973
			8.008	-2.1866
			8.02468	-2.1837
			8.04137	-2.1709
			8.05805	-2.1966
			8.07473	-2.2058
			8.09142	-2.1957
			8.1081	-2.2101
			8.12478	-2.1801
			8.14147	-2.1856
			8.15815	-2.2209
			8.17483	-2.2023
			8.19152	-2.2203
			8.2082	-2.2136
			8.22488	-2.227
			8.24157	-2.2433
			8.25825	-2.2394
			8.27493	-2.2311
			8.29162	-2.2302
			8.3083	-2.2679
			8.32498	-2.2604
			8.34167	-2.2421
			8.35835	-2.2423
			8.37503	-2.2591
			8.39172	-2.2735
			8.4084	-2.2956
			8.42508	-2.2657
			8.44177	-2.2595
			8.45845	-2.2666
			8.47513	-2.2941
			8.49182	-2.2574
			8.5085	-2.2787
			8.52518	-2.2938
			8.54187	-2.2999
			8.55855	-2.3067
			8.57523	-2.2333
			8.59192	-2.2415
			8.6086	-2.3024
			8.62528	-2.27
			8.64197	-2.2745
			8.65865	-2.2142
			8.67533	-2.2883
			8.69202	-2.306
			8.7087	-2.2894
			8.72538	-2.2265
			8.74207	-2.274
			8.75875	-2.316
			8.77543	-2.2667
			8.79212	-2.2724
			8.8088	-2.2281
			8.82548	-2.2855
			8.84217	-2.3111
			8.85885	-2.2586
			8.87553	-2.2671
			8.89222	-2.2645
			8.9089	-2.2887
			8.92558	-2.2518
			8.94227	-2.2401
			8.95895	-2.2821
			8.97563	-2.2522
			8.99232	-2.267
			9.009	-2.2953
			9.02568	-2.2732
			9.04237	-2.2509
			9.05905	-2.2544
			9.07573	-2.2861
			9.09242	-2.252
			9.1091	-2.2676
			9.12578	-2.2307
			9.14247	-2.2933
			9.15915	-2.2903
			9.17583	-2.2308
			9.19252	-2.2692
			9.2092	-2.2266
			9.22588	-2.2558
			9.24257	-2.2783
			9.25925	-2.2691
			9.27593	-2.2234
			9.29262	-2.2307
			9.3093	-2.2543
			9.32598	-2.2771
			9.34267	-2.2833
			9.35935	-2.2827
			9.37603	-2.2639
			9.39272	-2.2523
			9.4094	-2.2388
			9.42608	-2.2796
			9.44277	-2.2638
			9.45945	-2.2687
			9.47613	-2.2733
			9.49282	-2.2802
			9.5095	-2.2737
			9.52618	-2.3147
			9.54287	-2.3365
			9.55955	-2.3336
			9.57623	-2.3149
			9.59292	-2.3271
			9.6096	-2.3294
			9.62628	-2.3378
			9.64297	-2.3569
			9.65965	-2.3782
			9.67633	-2.374
			9.69302	-2.3227
			9.7097	-2.3746
			9.72638	-2.3173
			9.74307	-2.3484
			9.75975	-2.3533
			9.77643	-2.328
			9.79312	-2.3514
			9.8098	-2.3629
			9.82648	-2.3344
			9.84317	-2.3718
			9.85985	-2.3097
			9.87653	-2.3767
			9.89322	-2.3548
			9.9099	-2.362
			9.92658	-2.3168
			9.94327	-2.3735
			9.95995	-2.3296
			9.97663	-2.3688
			9.99332	-2.3599
			10.01	-2.3156
			10.0267	-2.3304
			10.0434	-2.3295
			10.0601	-2.3548
			10.0767	-2.3454
			10.0934	-2.3703
			10.1101	-2.3382
			10.1268	-2.3325
			10.1435	-2.3068
			10.1601	-2.3567
			10.1768	-2.3855
			10.1935	-2.3733
			10.2102	-2.3228
			10.2269	-2.3003
			10.2436	-2.3591
			10.2602	-2.3729
			10.2769	-2.3219
			10.2936	-2.336
			10.3103	-2.3057
			10.327	-2.3269
			10.3437	-2.3554
			10.3604	-2.3591
			10.377	-2.2972
			10.3937	-2.3131
			10.4104	-2.3882
			10.4271	-2.3347
			10.4438	-2.3306
			10.4604	-2.3405
			10.4771	-2.359
			10.4938	-2.3282
			10.5105	-2.345
			10.5272	-2.3185
			10.5439	-2.3702
			10.5605	-2.3787
			10.5772	-2.3575
			10.5939	-2.3177
			10.6106	-2.3134
			10.6273	-2.3621
			10.644	-2.328
			10.6607	-2.3566
			10.6773	-2.3308
			10.694	-2.3195
			10.7107	-2.3319
			10.7274	-2.3397
			10.7441	-2.336
			10.7607	-2.3385
			10.7774	-2.35
			10.7941	-2.3488
			10.8108	-2.3159
			10.8275	-2.3154
			10.8442	-2.3688
			10.8608	-2.367
			10.8775	-2.3567
			10.8942	-2.3614
			10.9109	-2.3305
			10.9276	-2.3163
			10.9443	-2.316
			10.961	-2.3353
			10.9776	-2.3506
			10.9943	-2.3688
			11.011	-2.3227
			11.0277	-2.3289
			11.0444	-2.3556
			11.061	-2.3515
			11.0777	-2.3361
			11.0944	-2.3238
			11.1111	-2.3318
			11.1278	-2.3532
			11.1445	-2.3715
			11.1611	-2.354
			11.1778	-2.3505
			11.1945	-2.3701
			11.2112	-2.3949
			11.2279	-2.3912
			11.2446	-2.375
			11.2613	-2.4007
			11.2779	-2.4154
			11.2946	-2.3917
			11.3113	-2.4103
			11.328	-2.409
			11.3447	-2.4138
			11.3613	-2.394
			11.378	-2.4108
			11.3947	-2.4063
			11.4114	-2.4249
			11.4281	-2.4262
			11.4448	-2.422
			11.4614	-2.4164
			11.4781	-2.4515
			11.4948	-2.4341
			11.5115	-2.3992
			11.5282	-2.4259
			11.5449	-2.4108
			11.5616	-2.4397
			11.5782	-2.4032
			11.5949	-2.4458
			11.6116	-2.4077
			11.6283	-2.4078
			11.645	-2.4382
			11.6616	-2.3898
			11.6783	-2.4077
			11.695	-2.4509
			11.7117	-2.3882
			11.7284	-2.3846
			11.7451	-2.4248
			11.7617	-2.4581
			11.7784	-2.4184
			11.7951	-2.4299
			11.8118	-2.39
			11.8285	-2.4119
			11.8452	-2.4048
			11.8619	-2.3918
			11.8785	-2.3921
			11.8952	-2.4262
			11.9119	-2.4139
			11.9286	-2.4212
			11.9453	-2.4377
			11.9619	-2.391
			11.9786	-2.4244
			11.9953	-2.4186
			12.012	-2.4234
			12.0287	-2.413
			12.0454	-2.4133
			12.062	-2.4248
			12.0787	-2.4158
			12.0954	-2.4202
			12.1121	-2.4344
			12.1288	-2.4111
			12.1455	-2.4279
			12.1622	-2.4108
			12.1788	-2.4199
			12.1955	-2.4236
			12.2122	-2.4114
			12.2289	-2.4111
			12.2456	-2.4128
			12.2622	-2.4222
			12.2789	-2.4206
			12.2956	-2.4182
			12.3123	-2.4092
			12.329	-2.4179
			12.3457	-2.4354
			12.3623	-2.4206
			12.379	-2.4211
			12.3957	-2.4246
			12.4124	-2.432
			12.4291	-2.4299
			12.4458	-2.4281
			12.4625	-2.4204
			12.4791	-2.4328
			12.4958	-2.4431
			12.5125	-2.4466
			12.5292	-2.4702
			12.5459	-2.4514
			12.5625	-2.4544
			12.5792	-2.4471
			12.5959	-2.4673
			12.6126	-2.4676
			12.6293	-2.4906
			12.646	-2.4586
			12.6626	-2.4564
			12.6793	-2.4634
			12.696	-2.4655
			12.7127	-2.4681
			12.7294	-2.4558
			12.7461	-2.4546
			12.7628	-2.4558
			12.7794	-2.4551
			12.7961	-2.4633
			12.8128	-2.4533
			12.8295	-2.4449
			12.8462	-2.4537
			12.8628	-2.4429
			12.8795	-2.4536
			12.8962	-2.441
			12.9129	-2.4332
			12.9296	-2.4448
			12.9463	-2.4428
			12.9629	-2.44
			12.9796	-2.4476
			12.9963	-2.438
			13.013	-2.4289
			13.0297	-2.4224
			13.0464	-2.4298
			13.0631	-2.4357
			13.0797	-2.4266
			13.0964	-2.4175
			13.1131	-2.4162
			13.1298	-2.4272
			13.1465	-2.43
			13.1631	-2.4308
			13.1798	-2.4099
			13.1965	-2.4274
			13.2132	-2.4178
			13.2299	-2.4366
			13.2466	-2.4219
			13.2632	-2.4088
			13.2799	-2.3931
			13.2966	-2.3872
			13.3133	-2.3693
			13.33	-2.3728
			13.3467	-2.3637
			13.3634	-2.3605
			13.38	-2.3493
			13.3967	-2.3533
			13.4134	-2.3497
			13.4301	-2.3316
			13.4468	-2.3135
			13.4634	-2.2848
			13.4801	-2.2942
			13.4968	-2.2858
			13.5135	-2.2734
			13.5302	-2.2826
			13.5469	-2.278
			13.5635	-2.2846
			13.5802	-2.2795
			13.5969	-2.2712
			13.6136	-2.2478
			13.6303	-2.224
			13.647	-2.2137
			13.6637	-2.211
			13.6803	-2.1896
			13.697	-2.1901
			13.7137	-2.1856
			13.7304	-2.166
			13.7471	-2.16
			13.7637	-2.1324
			13.7804	-2.1199
			13.7971	-2.1063
			13.8138	-2.1099
			13.8305	-2.0943
			13.8472	-2.0934
			13.8638	-2.0954
			13.8805	-2.0925
			13.8972	-2.0756
			13.9139	-2.0783
			13.9306	-2.0708
			13.9473	-2.0694
			13.964	-2.0626
			13.9806	-2.0665
			13.9973	-2.0581
			14.014	-2.0621
			14.0307	-2.04
			14.0474	-2.0472
			14.064	-2.0463
			14.0807	-2.0448
			14.0974	-2.0416
			14.1141	-2.0396
			14.1308	-2.0468
			14.1475	-2.0368
			14.1641	-2.0314
			14.1808	-2.0298
			14.1975	-2.0326
			14.2142	-2.0144
			14.2309	-2.0113
			14.2476	-1.9986
			14.2643	-1.9867
			14.2809	-1.9695
			14.2976	-1.9708
			14.3143	-1.9582
			14.331	-1.9398
			14.3477	-1.9367
			14.3643	-1.9656
			14.381	-1.9673
			14.3977	-1.9612
			14.4144	-1.9502
			14.4311	-1.9535
			14.4478	-1.9591
			14.4644	-1.9598
			14.4811	-1.9289
			14.4978	-1.9268
			14.5145	-1.9334
			14.5312	-1.9327
			14.5479	-1.9379
			14.5646	-1.9069
			14.5812	-1.8981
			14.5979	-1.9125
			14.6146	-1.9106
			14.6313	-1.9033
			14.648	-1.8757
			14.6646	-1.8759
			14.6813	-1.8873
			14.698	-1.888
			14.7147	-1.8762
			14.7314	-1.8672
			14.7481	-1.8564
			14.7647	-1.8736
			14.7814	-1.855
			14.7981	-1.8549
			14.8148	-1.8389
			14.8315	-1.8263
			14.8482	-1.8273
			14.8649	-1.7965
			14.8815	-1.7866
			14.8982	-1.7795
			14.9149	-1.7558
			14.9316	-1.7473
			14.9483	-1.7363
			14.9649	-1.723
			14.9816	-1.7245
			14.9983	-1.6992
			15.015	-1.6896
			15.0317	-1.6698
			15.0484	-1.6698
			15.065	-1.6592
			15.0817	-1.6517
			15.0984	-1.6478
			15.1151	-1.5997
			15.1318	-1.6122
			15.1485	-1.6008
			15.1652	-1.5998
			15.1818	-1.5929
			15.1985	-1.5961
			15.2152	-1.5942
			15.2319	-1.5935
			15.2486	-1.5915
			15.2652	-1.5903
			15.2819	-1.5889
			15.2986	-1.5895
			15.3153	-1.5861
			15.332	-1.5837
			15.3487	-1.58
			15.3653	-1.5795
			15.382	-1.5834
			15.3987	-1.577
			15.4154	-1.5768
			15.4321	-1.578
			15.4488	-1.5788
			15.4655	-1.5795
			15.4821	-1.5747
			15.4988	-1.5775
			15.5155	-1.5809
			15.5322	-1.566
			15.5489	-1.5704
			15.5655	-1.5737
			15.5822	-1.5342
			15.5989	-1.5693
			15.6156	-1.5455
			15.6323	-1.5752
			15.649	-1.5321
			15.6656	-1.5423
			15.6823	-1.5514
			15.699	-1.5431
			15.7157	-1.526
			15.7324	-1.5259
			15.7491	-1.5447
			15.7658	-1.5372
			15.7824	-1.5231
			15.7991	-1.5167
			15.8158	-1.5427
			15.8325	-1.5381
			15.8492	-1.5347
			15.8659	-1.5193
			15.8825	-1.5236
			15.8992	-1.5373
			15.9159	-1.5364
			15.9326	-1.5179
			15.9493	-1.5124
			15.9659	-1.5333
			15.9826	-1.533
			15.9993	-1.5284
			16.016	-1.5106
			16.0327	-1.5105
			16.0494	-1.5311
			16.0661	-1.5276
			16.0827	-1.5058
			16.0994	-1.5003
			16.1161	-1.5206
			16.1328	-1.5178
			16.1495	-1.5176
			16.1661	-1.497
			16.1828	-1.52
			16.1995	-1.5092
			16.2162	-1.5138
			16.2329	-1.498
			16.2496	-1.4555
			16.2662	-1.5071
			16.2829	-1.5052
			16.2996	-1.4519
			16.3163	-1.4524
			16.333	-1.4503
			16.3497	-1.4629
			16.3664	-1.4627
			16.383	-1.4404
			16.3997	-1.4459
			16.4164	-1.4449
			16.4331	-1.4568
			16.4498	-1.4376
			16.4664	-1.4366
			16.4831	-1.4353
			16.4998	-1.4303
			16.5165	-1.4319
			16.5332	-1.4277
			16.5499	-1.4273
			16.5665	-1.4216
			16.5832	-1.4228
			16.5999	-1.4199
			16.6166	-1.4214
			16.6333	-1.3763
			16.65	-1.3722
			16.6667	-1.3664
			16.6833	-1.3633
			16.7	-1.3607
			16.7167	-1.359
			16.7334	-1.3563
			16.7501	-1.3513
			16.7667	-1.3519
			16.7834	-1.3498
			16.8001	-1.3455
			16.8168	-1.344
			16.8335	-1.3446
			16.8502	-1.2984
			16.8668	-1.2948
			16.8835	-1.2962
			16.9002	-1.2886
			16.9169	-1.2891
			16.9336	-1.2853
			16.9503	-1.284
			16.967	-1.2788
			16.9836	-1.2772
			17.0003	-1.2753
			17.017	-1.2737
			17.0337	-1.2732
			17.0504	-1.2718
			17.067	-1.2189
			17.0837	-1.2167
			17.1004	-1.2149
			17.1171	-1.2147
			17.1338	-1.2104
			17.1505	-1.2085
			17.1671	-1.2089
			17.1838	-1.2078
			17.2005	-1.2062
			17.2172	-1.2046
			17.2339	-1.2046
			17.2506	-1.2026
			17.2673	-1.2035
			17.2839	-1.2026
			17.3006	-1.2017
			17.3173	-1.2
			17.334	-1.2013
			17.3507	-1.128
			17.3673	-1.1237
			17.384	-1.1417
			17.4007	-1.1398
			17.4174	-1.1387
			17.4341	-1.119
			17.4508	-1.1161
			17.4674	-1.1151
			17.4841	-1.1143
			17.5008	-1.1128
			17.5175	-1.1104
			17.5342	-1.1096
			17.5509	-1.0547
			17.5676	-1.0497
			17.5842	-1.0483
			17.6009	-1.0466
			17.6176	-1.0439
			17.6343	-1.0404
			17.651	-1.0345
			17.6676	-1.0349
			17.6843	-1.0335
			17.701	-0.982
			17.7177	-0.9727
			17.7344	-0.973
			17.7511	-0.9722
			17.7677	-0.9691
			17.7844	-0.9659
			17.8011	-0.9661
			17.8178	-0.9639
			17.8345	-0.9632
			17.8512	-0.9607
			17.8679	-0.9612
			17.8845	-0.9605
			17.9012	-0.9588
			17.9179	-0.9574
			17.9346	-0.9575
			17.9513	-0.9561
			17.9679	-0.9032
			17.9846	-0.902
			18.0013	-0.8972
			18.018	-0.8936
			18.0347	-0.8956
			18.0514	-0.8931
			18.068	-0.8936
			18.0847	-0.8907
			18.1014	-0.8891
			18.1181	-0.8857
			18.1348	-0.8152
			18.1515	-0.8125
			18.1682	-0.8258
			18.1848	-0.8249
			18.2015	-0.8054
			18.2182	-0.8043
			18.2349	-0.802
			18.2516	-0.8158
			18.2682	-0.7991
			18.2849	-0.7953
			18.3016	-0.7947
			18.3183	-0.7404
			18.335	-0.7393
			18.3517	-0.7382
			18.3683	-0.7326
			18.385	-0.7346
			18.4017	-0.7319
			18.4184	-0.7285
			18.4351	-0.727
			18.4518	-0.7241
			18.4685	-0.7235
			18.4851	-0.725
			18.5018	-0.7221
			18.5185	-0.7228
			18.5352	-0.7229
			18.5519	-0.7233
			18.5685	-0.7205
			18.5852	-0.722
			18.6019	-0.7217
			18.6186	-0.7201
			18.6353	-0.7212
			18.652	-0.7229
			18.6686	-0.723
			18.6853	-0.7221
			18.702	-0.7208
			18.7187	-0.7241
			18.7354	-0.7236
			18.7521	-0.7252
			18.7688	-0.7225
			18.7854	-0.7208
			18.8021	-0.7242
			18.8188	-0.7227
			18.8355	-0.7215
			18.8522	-0.7205
			18.8688	-0.7226
			18.8855	-0.7227
			18.9022	-0.7216
			18.9189	-0.722
			18.9356	-0.7241
			18.9523	-0.7235
			18.9689	-0.7243
			18.9856	-0.7246
			19.0023	-0.723
			19.019	-0.7237
			19.0357	-0.7218
			19.0524	-0.7242
			19.0691	-0.724
			19.0857	-0.7247
			19.1024	-0.724
			19.1191	-0.7249
			19.1358	-0.7265
			19.1525	-0.7254
			19.1691	-0.7269
			19.1858	-0.7292
			19.2025	-0.7267
			19.2192	-0.7273
			19.2359	-0.7297
			19.2526	-0.7306
			19.2692	-0.7301
			19.2859	-0.7313
			19.3026	-0.732
			19.3193	-0.732
			19.336	-0.732
			19.3527	-0.7302
			19.3694	-0.7309
			19.386	-0.7274
			19.4027	-0.7296
			19.4194	-0.7298
			19.4361	-0.7287
			19.4528	-0.7294
			19.4694	-0.7275
			19.4861	-0.7287
			19.5028	-0.7246
			19.5195	-0.7265
			19.5362	-0.7246
			19.5529	-0.7258
			19.5695	-0.7254
			19.5862	-0.7241
			19.6029	-0.7242
			19.6196	-0.7229
			19.6363	-0.7212
			19.653	-0.7218
			19.6697	-0.7217
			19.6863	-0.7203
			19.703	-0.72
			19.7197	-0.6643
			19.7364	-0.6624
			19.7531	-0.6596
			19.7697	-0.656
			19.7864	-0.6576
			19.8031	-0.6573
			19.8198	-0.6537
			19.8365	-0.6525
			19.8532	-0.6482
			19.8698	-0.6486
			19.8865	-0.6485
			19.9032	-0.6447
			19.9199	-0.6446
			19.9366	-0.6426
			19.9533	-0.5701
			19.97	-0.5677
			19.9866	-0.5819
			20.0033	-0.5788
			20.02	-0.5782
			20.0367	-0.5593
			20.0534	-0.5582
			20.07	-0.5728
			20.0867	-0.57
			20.1034	-0.5704
			20.1201	-0.5
			20.1368	-0.4943
			20.1535	-0.4922
			20.1701	-0.4882
			20.1868	-0.4881
			20.2035	-0.4848
			20.2202	-0.484
			20.2369	-0.4816
			20.2536	-0.4819
			20.2703	-0.48
			20.2869	-0.4763
			20.3036	-0.4283
			20.3203	-0.4278
			20.337	-0.4235
			20.3537	-0.4238
			20.3703	-0.4207
			20.387	-0.4172
			20.4037	-0.4168
			20.4204	-0.4158
			20.4371	-0.4129
			20.4538	-0.4122
			20.4704	-0.4128
			20.4871	-0.4115
			20.5038	-0.4092
			20.5205	-0.4095
			20.5372	-0.4119
			20.5539	-0.4077
			20.5706	-0.4076
			20.5872	-0.4077
			20.6039	-0.4051
			20.6206	-0.4047
			20.6373	-0.3474
			20.654	-0.3466
			20.6706	-0.3437
			20.6873	-0.3423
			20.704	-0.3372
			20.7207	-0.3344
			20.7374	-0.3356
			20.7541	-0.3325
			20.7707	-0.3298
			20.7874	-0.272
			20.8041	-0.2695
			20.8208	-0.2508
			20.8375	-0.2492
			20.8542	-0.2629
			20.8709	-0.2608
			20.8875	-0.2595
			20.9042	-0.2608
			20.9209	-0.2603
			20.9376	-0.2597
			20.9543	-0.2605
			20.9709	-0.2437
			20.9876	-0.2435
			21.0043	-0.2575
			21.021	-0.2608
			21.0377	-0.261
			21.0544	-0.2612
			21.071	-0.2601
			21.0877	-0.2577
			21.1044	-0.2588
			21.1211	-0.2604
			21.1378	-0.2605
			21.1545	-0.2592
			21.1712	-0.2589
			21.1878	-0.2604
			21.2045	-0.2429
			21.2212	-0.2608
			21.2379	-0.2567
			21.2546	-0.2594
			21.2712	-0.2607
			21.2879	-0.2615
			21.3046	-0.2606
			21.3213	-0.259
			21.338	-0.2594
			21.3547	-0.2431
			21.3713	-0.2596
			21.388	-0.2594
			21.4047	-0.2594
			21.4214	-0.2598
			21.4381	-0.1854
			21.4548	-0.1829
			21.4715	-0.1787
			21.4881	-0.1781
			21.5048	-0.1718
			21.5215	-0.1697
			21.5382	-0.1686
			21.5549	-0.1111
			21.5715	-0.1046
			21.5882	-0.0998
			21.6049	-0.095
			21.6216	-0.0907
			21.6383	-0.0331
			21.655	-0.0281
			21.6716	-0.0233
			21.6883	-0.0205
			21.705	-0.0161
			21.7217	-0.0129
			21.7384	-0.0127
			21.7551	0.0606
			21.7718	0.0492
			21.7884	0.0503
			21.8051	0.0541
			21.8218	0.0541
			21.8385	0.054
			21.8552	0.0539
			21.8718	0.0556
			21.8885	0.0562
			21.9052	0.0534
			21.9219	0.0532
			21.9386	0.054
			21.9553	0.0528
			21.9719	0.0682
			21.9886	0.0683
			22.0053	0.0531
			22.022	0.0526
			22.0387	0.05
			22.0554	0.069
			22.0721	0.0507
			22.0887	0.0524
			22.1054	0.0497
			22.1221	0.0514
			22.1388	0.0508
			22.1555	0.0508
			22.1721	0.0518
			22.1888	0.0514
			22.2055	0.0531
			22.2222	0.0517
			22.2389	0.0535
			22.2556	0.0536
			22.2722	0.0553
			22.2889	0.0546
			22.3056	0.0572
			22.3223	0.0555
			22.339	0.0546
			22.3557	0.0527
			22.3724	0.0536
			22.389	0.0523
			22.4057	0.0511
			22.4224	0.0499
			22.4391	0.0497
			22.4558	0.0491
			22.4724	0.0465
			22.4891	0.0464
			22.5058	0.0442
			22.5225	0.0437
			22.5392	-0.0179
			22.5559	-0.0201
			22.5725	-0.0207
			22.5892	-0.0205
			22.6059	-0.0237
			22.6226	-0.0251
			22.6393	-0.0273
			22.656	-0.0275
			22.6727	-0.0287
			22.6893	-0.0904
			22.706	-0.0901
			22.7227	-0.1098
			22.7394	-0.0345
			22.7561	-0.0905
			22.7727	-0.0949
			22.7894	-0.0957
			22.8061	-0.1126
			22.8228	-0.0975
			22.8395	-0.1003
			22.8562	-0.1005
			22.8728	-0.1047
			22.8895	-0.1102
			22.9062	-0.1103
			22.9229	-0.1098
			22.9396	-0.1126
			22.9563	-0.115
			22.973	-0.1639
			22.9896	-0.1664
			23.0063	-0.1652
			23.023	-0.1679
			23.0397	-0.1765
			23.0564	-0.1752
			23.073	-0.1764
			23.0897	-0.1779
			23.1064	-0.1837
			23.1231	-0.1868
			23.1398	-0.1896
			23.1565	-0.1867
			23.1731	-0.193
			23.1898	-0.1929
			23.2065	-0.1973
			23.2232	-0.2029
			23.2399	-0.2276
			23.2566	-0.2346
			23.2733	-0.2388
			23.2899	-0.2396
			23.3066	-0.2428
			23.3233	-0.2414
			23.34	-0.2492
			23.3567	-0.266
			23.3733	-0.254
			23.39	-0.2552
			23.4067	-0.258
			23.4234	-0.2782
			23.4401	-0.2676
			23.4568	-0.2701
			23.4734	-0.2729
			23.4901	-0.3007
			23.5068	-0.3115
			23.5235	-0.3106
			23.5402	-0.3249
			23.5569	-0.3278
			23.5736	-0.3322
			23.5902	-0.3232
			23.6069	-0.3424
			23.6236	-0.3308
			23.6403	-0.3482
			23.657	-0.3524
			23.6736	-0.3547
			23.6903	-0.3473
			23.707	-0.3576
			23.7237	-0.3637
			23.7404	-0.362
			23.7571	-0.351
			23.7737	-0.3747
			23.7904	-0.373
			23.8071	-0.3653
			23.8238	-0.381
			23.8405	-0.389
			23.8572	-0.3908
			23.8739	-0.3864
			23.8905	-0.3983
			23.9072	-0.4015
			23.9239	-0.3941
			23.9406	-0.4085
			23.9573	-0.405
			23.9739	-0.4093
			23.9906	-0.401
			24.0073	-0.4172
			24.024	-0.4167
			24.0407	-0.4192
			24.0574	-0.4095
			24.074	-0.4244
			24.0907	-0.4332
			24.1074	-0.4369
			24.1241	-0.4277
			24.1408	-0.4207
			24.1575	-0.4397
			24.1742	-0.4512
			24.1908	-0.433
			24.2075	-0.4266
			24.2242	-0.4467
			24.2409	-0.4535
			24.2576	-0.4568
			24.2742	-0.4531
			24.2909	-0.4275
			24.3076	-0.4471
			24.3243	-0.4577
			24.341	-0.4511
			24.3577	-0.4548
			24.3743	-0.4523
			24.391	-0.4663
			24.4077	-0.4678
			24.4244	-0.4669
			24.4411	-0.4697
			24.4578	-0.473
			24.4745	-0.4866
			24.4911	-0.4751
			24.5078	-0.4908
			24.5245	-0.4864
			24.5412	-0.4951
			24.5579	-0.4987
			24.5745	-0.4987
			24.5912	-0.5015
			24.6079	-0.5076
			24.6246	-0.5129
			24.6413	-0.5159
			24.658	-0.5142
			24.6746	-0.5186
			24.6913	-0.5194
			24.708	-0.5238
			24.7247	-0.5213
			24.7414	-0.5188
			24.7581	-0.5213
			24.7748	-0.5246
			24.7914	-0.5251
			24.8081	-0.5292
			24.8248	-0.53
			24.8415	-0.5311
			24.8582	-0.5424
			24.8748	-0.5446
			24.8915	-0.5386
			24.9082	-0.5504
			24.9249	-0.5423
			24.9416	-0.5568
			24.9583	-0.5559
			24.9749	-0.5579
			24.9916	-0.5652
			25.0083	-0.59
			25.025	-0.5768
			25.0417	-0.5709
			25.0584	-0.585
			25.0751	-0.593
			25.0917	-0.5952
			25.1084	-0.5863
			25.1251	-0.5929
			25.1418	-0.5934
			25.1585	-0.5908
			25.1751	-0.5895
			25.1918	-0.5946
			25.2085	-0.6016
			25.2252	-0.6202
			25.2419	-0.6187
			25.2586	-0.601
			25.2752	-0.6021
			25.2919	-0.6156
			25.3086	-0.6297
			25.3253	-0.6302
			25.342	-0.6223
			25.3587	-0.6236
			25.3754	-0.6445
			25.392	-0.6407
			25.4087	-0.6364
			25.4254	-0.6361
			25.4421	-0.6585
			25.4588	-0.6547
			25.4754	-0.6603
			25.4921	-0.646
			25.5088	-0.6437
			25.5255	-0.6664
			25.5422	-0.6559
			25.5589	-0.6537
			25.5755	-0.6512
			25.5922	-0.6771
			25.6089	-0.6879
			25.6256	-0.6881
			25.6423	-0.6659
			25.659	-0.6668
			25.6757	-0.6921
			25.6923	-0.6918
			25.709	-0.691
			25.7257	-0.6976
			25.7424	-0.6901
			25.7591	-0.6961
			25.7757	-0.7035
			25.7924	-0.7043
			25.8091	-0.7093
			25.8258	-0.7236
			25.8425	-0.7189
			25.8592	-0.7278
			25.8758	-0.7288
			25.8925	-0.7091
			25.9092	-0.7325
			25.9259	-0.7431
			25.9426	-0.7454
			25.9593	-0.7459
			25.976	-0.7463
			25.9926	-0.7559
			26.0093	-0.7577
			26.026	-0.7512
			26.0427	-0.7494
			26.0594	-0.7629
			26.076	-0.7604
			26.0927	-0.7577
			26.1094	-0.7667
			26.1261	-0.7647
			26.1428	-0.765
			26.1595	-0.7702
			26.1761	-0.7676
			26.1928	-0.7775
			26.2095	-0.7892
			26.2262	-0.789
			26.2429	-0.7897
			26.2596	-0.8035
			26.2763	-0.8028
			26.2929	-0.8046
			26.3096	-0.8025
			26.3263	-0.8128
			26.343	-0.8294
			26.3597	-0.8237
			26.3763	-0.8255
			26.393	-0.8286
			26.4097	-0.825
			26.4264	-0.8414
			26.4431	-0.84
			26.4598	-0.8432
			26.4764	-0.837
			26.4931	-0.8465
			26.5098	-0.8403
			26.5265	-0.8472
			26.5432	-0.8535
			26.5599	-0.8606
			26.5766	-0.8618
			26.5932	-0.8665
			26.6099	-0.8787
			26.6266	-0.8905
			26.6433	-0.8957
			26.66	-0.9021
			26.6766	-0.9084
			26.6933	-0.9061
			26.71	-0.9181
			26.7267	-0.917
			26.7434	-0.9227
			26.7601	-0.9284
			26.7767	-0.9285
			26.7934	-0.9314
			26.8101	-0.9374
			26.8268	-0.9631
			26.8435	-0.945
			26.8602	-0.9473
			26.8769	-0.9625
			26.8935	-0.9686
			26.9102	-0.9802
			26.9269	-0.9863
			26.9436	-0.9847
			26.9603	-1.004
			26.9769	-1.0058
			26.9936	-0.9939
			27.0103	-0.9987
			27.027	-1.0197
			27.0437	-1.0218
			27.0604	-1.0102
			27.077	-1.0152
			27.0937	-1.0252
			27.1104	-1.0396
			27.1271	-1.0366
			27.1438	-1.0357
			27.1605	-1.0398
			27.1772	-1.0603
			27.1938	-1.0724
			27.2105	-1.0715
			27.2272	-1.0602
			27.2439	-1.0778
			27.2606	-1.0756
			27.2772	-1.078
			27.2939	-1.0826
			27.3106	-1.0946
			27.3273	-1.0961
			27.344	-1.0958
			27.3607	-1.103
			27.3773	-1.1014
			27.394	-1.1062
			27.4107	-1.1115
			27.4274	-1.1158
			27.4441	-1.1211
			27.4608	-1.1328
			27.4775	-1.1266
			27.4941	-1.1331
			27.5108	-1.1422
			27.5275	-1.1423
			27.5442	-1.1412
			27.5609	-1.1399
			27.5775	-1.1529
			27.5942	-1.1546
			27.6109	-1.1564
			27.6276	-1.1594
			27.6443	-1.1536
			27.661	-1.1594
			27.6776	-1.1584
			27.6943	-1.1687
			27.711	-1.1711
			27.7277	-1.1779
			27.7444	-1.1818
			27.7611	-1.1846
			27.7778	-1.1833
			27.7944	-1.1903
			27.8111	-1.1969
			27.8278	-1.1974
			27.8445	-1.2
			27.8612	-1.2067
			27.8778	-1.2078
			27.8945	-1.2086
			27.9112	-1.2286
			27.9279	-1.2074
			27.9446	-1.2224
			27.9613	-1.2229
			27.9779	-1.2202
			27.9946	-1.2314
			28.0113	-1.2313
			28.028	-1.2309
			28.0447	-1.2262
			28.0614	-1.2352
			28.0781	-1.2333
			28.0947	-1.2282
			28.1114	-1.2548
			28.1281	-1.2604
			28.1448	-1.2354
			28.1615	-1.2248
			28.1781	-1.236
			28.1948	-1.2589
			28.2115	-1.238
			28.2282	-1.2345
			28.2449	-1.2385
			28.2616	-1.266
			28.2782	-1.2744
			28.2949	-1.2569
			28.3116	-1.2589
			28.3283	-1.2662
			28.345	-1.2839
			28.3617	-1.2939
			28.3784	-1.2808
			28.395	-1.288
			28.4117	-1.287
			28.4284	-1.3022
			28.4451	-1.2914
			28.4618	-1.2994
			28.4784	-1.3026
			28.4951	-1.3108
			28.5118	-1.3219
			28.5285	-1.3063
			28.5452	-1.3116
			28.5619	-1.3232
			28.5785	-1.3227
			28.5952	-1.3276
			28.6119	-1.3165
			28.6286	-1.3196
			28.6453	-1.3279
			28.662	-1.324
			28.6787	-1.3348
			28.6953	-1.319
			28.712	-1.3388
			28.7287	-1.3339
			28.7454	-1.3435
			28.7621	-1.3528
			28.7787	-1.3302
			28.7954	-1.3478
			28.8121	-1.3516
			28.8288	-1.3552
			28.8455	-1.3566
			28.8622	-1.3559
			28.8788	-1.3563
			28.8955	-1.3624
			28.9122	-1.3583
			28.9289	-1.3502
			28.9456	-1.3497
			28.9623	-1.3709
			28.979	-1.3716
			28.9956	-1.3661
			29.0123	-1.3578
			29.029	-1.3783
			29.0457	-1.3843
			29.0624	-1.3826
			29.079	-1.365
			29.0957	-1.3825
			29.1124	-1.3924
			29.1291	-1.39
			29.1458	-1.3914
			29.1625	-1.3878
			29.1791	-1.3973
			29.1958	-1.3927
			29.2125	-1.3978
			29.2292	-1.3974
			29.2459	-1.4023
			29.2626	-1.4114
			29.2793	-1.3989
			29.2959	-1.404
			29.3126	-1.409
			29.3293	-1.4135
			29.346	-1.4082
			29.3627	-1.399
			29.3793	-1.4143
			29.396	-1.4195
			29.4127	-1.4195
			29.4294	-1.4164
			29.4461	-1.4205
			29.4628	-1.4236
			29.4794	-1.4196
			29.4961	-1.4253
			29.5128	-1.4234
			29.5295	-1.4231
			29.5462	-1.4222
			29.5629	-1.407
			29.5796	-1.4287
			29.5962	-1.4295
			29.6129	-1.4263
			29.6296	-1.4359
			29.6463	-1.4172
			29.663	-1.4337
			29.6796	-1.4367
			29.6963	-1.4344
			29.713	-1.4242
			29.7297	-1.4418
			29.7464	-1.4458
			29.7631	-1.4432
			29.7797	-1.4396
			29.7964	-1.4172
			29.8131	-1.4428
			29.8298	-1.4486
			29.8465	-1.4489
			29.8632	-1.4248
			29.8799	-1.4303
			29.8965	-1.4636
			29.9132	-1.4697
			29.9299	-1.4486
			29.9466	-1.4517
			29.9633	-1.4653
			29.9799	-1.4627
			29.9966	-1.4511
			30.0133	-1.4539
			30.03	-1.4627
			30.0467	-1.4656
			30.0634	-1.4639
			30.08	-1.4541
			30.0967	-1.4637
			30.1134	-1.4711
			30.1301	-1.4749
			30.1468	-1.4558
			30.1635	-1.453
			30.1802	-1.4692
			30.1968	-1.4757
			30.2135	-1.4649
			30.2302	-1.4628
			30.2469	-1.4615
			30.2636	-1.4655
			30.2802	-1.4661
			30.2969	-1.475
			30.3136	-1.4615
			30.3303	-1.4554
			30.347	-1.4618
			30.3637	-1.4738
			30.3803	-1.4786
			30.397	-1.4727
			30.4137	-1.4522
			30.4304	-1.4724
			30.4471	-1.4702
			30.4638	-1.4723
			30.4805	-1.4496
			30.4971	-1.4432
			30.5138	-1.4628
			30.5305	-1.4711
			30.5472	-1.4577
			30.5639	-1.4497
			30.5805	-1.4753
			30.5972	-1.4756
			30.6139	-1.471
			30.6306	-1.4689
			30.6473	-1.4471
			30.664	-1.4773
			30.6806	-1.4732
			30.6973	-1.4713
			30.714	-1.4696
			30.7307	-1.4738
			30.7474	-1.4637
			30.7641	-1.4788
			30.7808	-1.4729
			30.7974	-1.4753
			30.8141	-1.4509
			30.8308	-1.4531
			30.8475	-1.4699
			30.8642	-1.4811
			30.8808	-1.4668
			30.8975	-1.4528
			30.9142	-1.4701
			30.9309	-1.4776
			30.9476	-1.4809
			30.9643	-1.4558
			30.9809	-1.4519
			30.9976	-1.473
			31.0143	-1.5083
			31.031	-1.495
			31.0477	-1.4504
			31.0644	-1.4516
			31.0811	-1.4897
			31.0977	-1.4861
			31.1144	-1.462
			31.1311	-1.4443
			31.1478	-1.4741
			31.1645	-1.4948
			31.1811	-1.4871
			31.1978	-1.4565
			31.2145	-1.466
			31.2312	-1.4881
			31.2479	-1.5008
			31.2646	-1.5068
			31.2812	-1.462
			31.2979	-1.467
			31.3146	-1.503
			31.3313	-1.5287
			31.348	-1.4759
			31.3647	-1.4508
			31.3814	-1.4952
			31.398	-1.5279
			31.4147	-1.5273
			31.4314	-1.4763
			31.4481	-1.4638
			31.4648	-1.5112
			31.4814	-1.5543
			31.4981	-1.5025
			31.5148	-1.4717
			31.5315	-1.4894
			31.5482	-1.5567
			31.5649	-1.5589
			31.5816	-1.4745
			31.5982	-1.4647
			31.6149	-1.5155
			31.6316	-1.5683
			31.6483	-1.5353
			31.665	-1.4801
			31.6817	-1.4833
			31.6983	-1.56
			31.715	-1.5745
			31.7317	-1.5088
			31.7484	-1.4924
			31.7651	-1.5272
			31.7817	-1.5739
			31.7984	-1.5427
			31.8151	-1.4957
			31.8318	-1.4819
			31.8485	-1.5458
			31.8652	-1.5654
			31.8819	-1.5173
			31.8985	-1.4943
			31.9152	-1.511
			31.9319	-1.5517
			31.9486	-1.5399
			31.9653	-1.5202
			31.982	-1.5105
			31.9986	-1.5193
			32.0153	-1.5616
			32.032	-1.5608
			32.0487	-1.5231
			32.0654	-1.4991
			32.0821	-1.527
			32.0987	-1.575
			32.1154	-1.5424
			32.1321	-1.5231
			32.1488	-1.5014
			32.1655	-1.5571
			32.1822	-1.5838
			32.1988	-1.5362
			32.2155	-1.5139
			32.2322	-1.5303
			32.2489	-1.5844
			32.2656	-1.5859
			32.2822	-1.5366
			32.2989	-1.5138
			32.3156	-1.563
			32.3323	-1.596
			32.349	-1.5639
			32.3657	-1.5117
			32.3824	-1.5325
			32.399	-1.5772
			32.4157	-1.5947
			32.4324	-1.5571
			32.4491	-1.5464
			32.4658	-1.5582
			32.4825	-1.6127
			32.4991	-1.5968
			32.5158	-1.5484
			32.5325	-1.5445
			32.5492	-1.5693
			32.5659	-1.6075
			32.5825	-1.5783
			32.5992	-1.555
			32.6159	-1.5704
			32.6326	-1.6036
			32.6493	-1.615
			32.666	-1.5924
			32.6827	-1.5669
			32.6993	-1.5811
			32.716	-1.6291
			32.7327	-1.6033
			32.7494	-1.5944
			32.7661	-1.5945
			32.7828	-1.6084
			32.7994	-1.6314
			32.8161	-1.6213
			32.8328	-1.6064
			32.8495	-1.6031
			32.8662	-1.6307
			32.8828	-1.631
			32.8995	-1.6025
			32.9162	-1.6098
			32.9329	-1.6353
			32.9496	-1.6401
			32.9663	-1.6357
			32.983	-1.6122
			32.9996	-1.6158
			33.0163	-1.6356
			33.033	-1.6376
			33.0497	-1.6267
			33.0664	-1.6111
			33.0831	-1.6115
			33.0997	-1.6403
			33.1164	-1.651
			33.1331	-1.6204
			33.1498	-1.6232
			33.1665	-1.6344
			33.1831	-1.6382
			33.1998	-1.6389
			33.2165	-1.6396
			33.2332	-1.6398
			33.2499	-1.6093
			33.2666	-1.6673
			33.2833	-1.631
			33.2999	-1.6394
			33.3166	-1.6017
			33.3333	-1.6126
[truncated: 5,234 more rows]

## Sheet: Fig 2e and 2f
Time(s)	Disturbance		Time(s)	Voltage(V)		Time(s)	Respond angle
0	0		0.00797	0.00879		0	-0.0017
67.2	0		0.01027	-0.000976562		0.01667	0.0414
67.21	40		0.01256	0.01855		0.03333	0.0703
76.2	40		0.01486	0.00879		0.05	-0.0017
76.21	0		0.01715	0.01855		0.06667	-0.0017
116.1	0		0.01945	-0.000976562		0.08333	0.0414
116.11	40		0.02174	-0.000976562		0.1	0.0703
126.88	40		0.02404	0.00879		0.11667	-0.0017
126.89	0		0.02633	0.00879		0.13333	-0.0017
176.7	0		0.02863	0.02832		0.15	0.0414
176.71	10		0.03092	-0.01074		0.16667	0.0703
194.26	10		0.03322	0.02832		0.18333	-0.0017
194.27	0		0.03552	-0.01074		0.2	0.0414
280	0		0.03781	-0.000976562		0.21667	0.0703
			0.04011	0.00879		0.23333	-0.0957
			0.0424	-0.03027		0.25	-0.1097
			0.0447	0.00879		0.26667	-0.0241
			0.04699	0.03809		0.28333	-0.0945
			0.04929	-0.01074		0.3	-0.0804
			0.05158	-0.000976562		0.31667	-0.1156
			0.05388	0.00879		0.33333	-0.0944
			0.05617	-0.01074		0.35	-0.1028
			0.05847	-0.01074		0.36667	-0.1055
			0.06076	-0.02051		0.38333	-0.0374
			0.06305	0.01855		0.4	-0.1118
			0.06535	0.00879		0.41667	-0.0989
			0.06764	0.02832		0.43333	-0.0581
			0.06994	0.02832		0.45	-0.0965
			0.07223	-0.000976562		0.46666	-0.0733
			0.07453	0.02832		0.48333	-0.05
			0.07682	-0.000976562		0.5	-0.0217
			0.07912	0.00879		0.51666	0.0605
			0.08141	0.01855		0.53333	0.089
			0.08371	-0.01074		0.55	0.0415
			0.08601	-0.02051		0.56666	-0.0017
			0.0883	0.01855		0.58333	0.0414
			0.0906	0.00879		0.6	0.0703
			0.09289	-0.000976562		0.61666	0.0257
			0.09519	-0.000976562		0.63333	0.0196
			0.09748	-0.000976562		0.65	-0.0121
			0.09978	-0.02051		0.66666	-0.0281
			0.10207	-0.01074		0.68333	-0.0361
			0.10437	-0.02051		0.7	0.01
			0.10666	0.02832		0.71666	0.0103
			0.10896	-0.01074		0.73333	0.0183
			0.11125	0.01855		0.75	0.0263
			0.11354	-0.04004		0.76666	0.0219
			0.11584	-0.01074		0.78333	0.0039
			0.11813	-0.01074		0.8	-0.0031
			0.12043	-0.02051		0.81666	0.0302
			0.12272	-0.04004		0.83333	-0.0201
			0.12502	0.01855		0.85	0.0495
			0.12731	-0.000976562		0.86666	0.0179
			0.12961	-0.000976562		0.88333	0.0123
			0.13191	-0.03027		0.9	0.017
			0.1342	-0.000976562		0.91666	0.045
			0.1365	0.00879		0.93333	0.0518
			0.13879	0.01855		0.95	0.0579
			0.14109	-0.000976562		0.96666	0.0291
			0.14338	0.02832		0.98333	0.038
			0.14568	-0.000976562		1	0.0383
			0.14797	-0.02051		1.01666	0.0292
			0.15027	-0.000976562		1.03333	0.0491
			0.15256	-0.000976562		1.05	0.0525
			0.15486	0.00879		1.06666	0.0555
			0.15715	-0.000976562		1.08333	0.0749
			0.15945	-0.000976562		1.1	0.0323
			0.16174	0.00879		1.11666	0.099
			0.16403	0.00879		1.13333	0.0654
			0.16633	-0.02051		1.15	0.0872
			0.16862	-0.02051		1.16666	0.0834
			0.17092	-0.000976562		1.18333	0.0732
			0.17321	0.00879		1.2	0.0664
			0.17551	-0.000976562		1.21666	0.0903
			0.1778	0.00879		1.23333	0.0408
			0.1801	0.00879		1.25	0.0811
			0.1824	-0.000976562		1.26666	0.0572
			0.18469	0.00879		1.28333	0.1001
			0.18699	-0.000976562		1.3	0.136
			0.18928	-0.01074		1.31666	0.1296
			0.19158	0.00879		1.33333	0.1833
			0.19387	0.01855		1.35	0.2338
			0.19617	0.00879		1.36666	0.2101
			0.19846	-0.03027		1.38333	0.2343
			0.20076	0.01855		1.39999	0.2481
			0.20305	0.02832		1.41666	0.2555
			0.20535	-0.02051		1.43333	0.2513
			0.20764	-0.03027		1.44999	0.2164
			0.20994	-0.02051		1.46666	0.1909
			0.21223	0.05762		1.48333	0.2518
			0.21452	0.00879		1.49999	0.2364
			0.21682	0.02832		1.51666	0.2022
			0.21911	0.01855		1.53333	0.2534
			0.22141	-0.02051		1.54999	0.2436
			0.2237	-0.000976562		1.56666	0.2384
			0.226	-0.000976562		1.58333	0.2685
			0.22829	0.01855		1.59999	0.2112
			0.23059	-0.01074		1.61666	0.3033
			0.23289	-0.000976562		1.63333	0.208
			0.23518	-0.000976562		1.64999	0.2827
			0.23748	0.00879		1.66666	0.2623
			0.23977	-0.01074		1.68333	0.3027
			0.24207	-0.03027		1.69999	0.2619
			0.24436	0.02832		1.71666	0.3236
			0.24666	-0.000976562		1.73333	0.2779
			0.24895	-0.000976562		1.74999	0.2586
			0.25125	-0.01074		1.76666	0.3053
			0.25354	0.01855		1.78333	0.3064
			0.25584	0.01855		1.79999	0.3142
			0.25813	0.01855		1.81666	0.2748
			0.26043	-0.000976562		1.83333	0.2747
			0.26272	0.01855		1.84999	0.3108
			0.26501	-0.000976562		1.86666	0.3502
			0.26731	-0.000976562		1.88333	0.3015
			0.2696	-0.000976562		1.89999	0.3777
			0.2719	0.01855		1.91666	0.3142
			0.27419	-0.01074		1.93333	0.3328
			0.27649	-0.01074		1.94999	0.3357
			0.27878	-0.01074		1.96666	0.3022
			0.28108	0.01855		1.98333	0.3304
			0.28337	-0.000976562		1.99999	0.4017
			0.28567	0.00879		2.01666	0.4017
			0.28797	-0.000976562		2.03333	0.3192
			0.29026	0.00879		2.04999	0.3166
			0.29256	-0.02051		2.06666	0.3347
			0.29485	0.01855		2.08333	0.2936
			0.29715	-0.000976562		2.09999	0.2736
			0.29944	-0.000976562		2.11666	0.3133
			0.30174	-0.000976562		2.13333	0.3133
			0.30403	0.00879		2.14999	0.0697
			0.30633	-0.000976562		2.16666	0.0697
			0.30862	0.01855		2.18333	0.0808
			0.31092	-0.01074		2.19999	0.091
			0.31321	-0.000976562		2.21666	0.0751
			0.31551	-0.02051		2.23332	0.1487
			0.3178	-0.000976562		2.24999	0.0731
			0.32009	-0.000976562		2.26666	0.1379
			0.32239	-0.01074		2.28332	0.0758
			0.32468	-0.000976562		2.29999	0.092
			0.32698	0.01855		2.31666	0.0698
			0.32927	-0.000976562		2.33332	0.0811
			0.33157	0.01855		2.34999	0.0921
			0.33386	-0.000976562		2.36666	0.0661
			0.33616	0.02832		2.38332	0.0785
			0.33846	0.01855		2.39999	0.0786
			0.34075	-0.000976562		2.41666	0.0712
			0.34305	-0.000976562		2.43332	0.08
			0.34534	-0.000976562		2.44999	0.1051
			0.34764	-0.000976562		2.46666	0.094
			0.34993	-0.000976562		2.48332	0.1164
			0.35223	0.00879		2.49999	0.0844
			0.35452	0.02832		2.51666	0.0716
			0.35682	0.01855		2.53332	0.0864
			0.35911	-0.000976562		2.54999	0.0976
			0.36141	0.00879		2.56666	0.0912
			0.3637	-0.000976562		2.58332	0.0826
			0.366	-0.000976562		2.59999	0.0725
			0.36829	-0.02051		2.61666	0.0935
			0.37058	-0.000976562		2.63332	0.0713
			0.37288	-0.000976562		2.64999	0.0661
			0.37517	-0.01074		2.66666	0.0007
			0.37747	-0.000976562		2.68332	0.0859
			0.37976	0.00879		2.69999	0.0883
			0.38206	0.02832		2.71666	0.0982
			0.38435	-0.000976562		2.73332	0.0863
			0.38665	0.01855		2.74999	0.0798
			0.38895	-0.000976562		2.76666	0.0746
			0.39124	0.00879		2.78332	0.0672
			0.39354	-0.01074		2.79999	0.0767
			0.39583	0.00879		2.81666	0.0876
			0.39813	-0.000976562		2.83332	0.0861
			0.40042	0.02832		2.84999	0.0825
			0.40272	-0.000976562		2.86666	0.173
			0.40501	0.02832		2.88332	0.0907
			0.40731	-0.02051		2.89999	0.0755
			0.4096	0.02832		2.91666	0.0833
			0.4119	-0.01074		2.93332	0.0954
			0.41419	-0.000976562		2.94999	0.093
			0.41649	-0.01074		2.96666	0.0816
			0.41878	-0.000976562		2.98332	0.0781
			0.42107	0.00879		2.99999	-0.1021
			0.42337	-0.000976562		3.01666	0.0765
			0.42566	-0.000976562		3.03332	0.0639
			0.42796	-0.000976562		3.04999	0.1452
			0.43025	-0.01074		3.06665	0.0833
			0.43255	-0.02051		3.08332	0.0765
			0.43484	0.00879		3.09999	0.0877
			0.43714	0.00879		3.11665	0.0821
			0.43944	-0.000976562		3.13332	0.0809
			0.44173	-0.000976562		3.14999	0.071
			0.44403	0.00879		3.16665	0.0798
			0.44632	-0.000976562		3.18332	0.0801
			0.44862	0.02832		3.19999	0.1326
			0.45091	-0.000976562		3.21665	0.0861
			0.45321	-0.02051		3.23332	0.0807
			0.4555	0.01855		3.24999	0.0892
			0.4578	0.00879		3.26665	0.0955
			0.46009	0.00879		3.28332	0.0818
			0.46239	-0.000976562		3.29999	0.0801
			0.46468	0.01855		3.31665	0.1513
			0.46698	-0.02051		3.33332	0.1131
			0.46927	0.01855		3.34999	0.0828
			0.47156	-0.000976562		3.36665	0.0981
			0.47386	0.01855		3.38332	0.1533
			0.47615	-0.02051		3.39999	0.0958
			0.47845	0.01855		3.41665	0.0844
			0.48074	-0.000976562		3.43332	0.0968
			0.48304	0.00879		3.44999	0.1153
			0.48533	0.00879		3.46665	0.0773
			0.48763	-0.000976562		3.48332	0.1138
			0.48992	0.00879		3.49999	0.1173
			0.49222	-0.000976562		3.51665	0.0756
			0.49452	0.00879		3.53332	0.0991
			0.49681	0.00879		3.54999	0.0973
			0.49911	-0.000976562		3.56665	0.0772
			0.5014	-0.000976562		3.58332	0.0779
			0.5037	-0.02051		3.59999	0.0995
			0.50599	-0.02051		3.61665	0.1238
			0.50829	-0.000976562		3.63332	0.085
			0.51058	-0.02051		3.64999	0.0843
			0.51288	-0.01074		3.66665	0.0657
			0.51517	-0.000976562		3.68332	0.1017
			0.51747	-0.000976562		3.69999	0.1053
			0.51976	0.05762		3.71665	0.0861
			0.52206	-0.01074		3.73332	0.0761
			0.52435	0.03809		3.74999	0.0698
			0.52664	-0.01074		3.76665	0.1197
			0.52894	-0.000976562		3.78332	0.0676
			0.53123	-0.000976562		3.79999	0.0827
			0.53353	0.03809		3.81665	0.1023
			0.53582	-0.000976562		3.83332	0.0846
			0.53812	-0.000976562		3.84999	0.1006
			0.54041	0.00879		3.86665	0.0059
			0.54271	0.01855		3.88332	0.0113
			0.54501	-0.000976562		3.89998	0.0652
			0.5473	0.00879		3.91665	0.0298
			0.5496	0.00879		3.93332	0.0424
			0.55189	0.00879		3.94998	0.0668
			0.55419	-0.000976562		3.96665	0.0518
			0.55648	0.01855		3.98332	0.0933
			0.55878	-0.01074		3.99998	0.0531
			0.56107	0.01855		4.01665	0.1062
			0.56337	0.02832		4.03332	-0.0094
			0.56566	0.01855		4.04998	-0.0011
			0.56796	-0.000976562		4.06665	0.0262
			0.57025	0.00879		4.08332	0.0818
			0.57255	0.01855		4.09998	-0.0121
			0.57484	0.03809		4.11665	-0.0998
			0.57713	0.01855		4.13332	0.0586
			0.57943	-0.000976562		4.14998	0.0632
			0.58172	0.00879		4.16665	0.07
			0.58402	0.00879		4.18332	-0.0016
			0.58631	-0.02051		4.19998	0.023
			0.58861	-0.000976562		4.21665	0.0722
			0.5909	-0.000976562		4.23332	-0.0061
			0.5932	0.00879		4.24998	0.0577
			0.5955	0.00879		4.26665	-0.0017
			0.59779	-0.000976562		4.28332	-0.0217
			0.60009	-0.01074		4.29998	-0.0056
			0.60238	-0.000976562		4.31665	-0.0291
			0.60468	-0.000976562		4.33332	0.0654
			0.60697	0.01855		4.34998	0.0035
			0.60927	-0.000976562		4.36665	-0.0115
			0.61156	0.00879		4.38332	-0.0122
			0.61386	-0.000976562		4.39998	-0.0049
			0.61615	-0.000976562		4.41665	-0.0155
			0.61845	0.02832		4.43332	-0.195
			0.62074	-0.000976562		4.44998	-0.0255
			0.62304	-0.02051		4.46665	-0.0233
			0.62533	0.01855		4.48332	-0.0004
			0.62762	0.00879		4.49998	-0.0945
			0.62992	0.01855		4.51665	-0.1924
			0.63221	0.02832		4.53332	-0.1082
			0.63451	0.01855		4.54998	-0.1163
			0.6368	-0.01074		4.56665	-0.1091
			0.6391	0.02832		4.58332	-0.1113
			0.64139	-0.02051		4.59998	-0.095
			0.64369	0.00879		4.61665	-0.1019
			0.64599	-0.000976562		4.63332	-0.1121
			0.64828	-0.000976562		4.64998	-0.179
			0.65058	-0.02051		4.66665	-0.1047
			0.65287	-0.01074		4.68332	-0.1022
			0.65517	0.00879		4.69998	-0.0996
			0.65746	-0.000976562		4.71665	-0.1024
			0.65976	0.00879		4.73331	-0.0258
			0.66205	0.01855		4.74998	-0.1077
			0.66435	-0.000976562		4.76665	-0.1083
			0.66664	0.02832		4.78331	-0.1035
			0.66894	-0.03027		4.79998	-0.0989
			0.67123	0.00879		4.81665	-0.0918
			0.67353	0.01855		4.83331	-0.0924
			0.67582	-0.000976562		4.84998	-0.1114
			0.67811	0.00879		4.86665	-0.0978
			0.68041	-0.000976562		4.88331	-0.0825
			0.6827	0.00879		4.89998	-0.1136
			0.685	-0.000976562		4.91665	-0.1006
			0.68729	0.03809		4.93331	-0.1
			0.68959	0.01855		4.94998	-0.1058
			0.69188	0.01855		4.96665	-0.0985
			0.69418	-0.02051		4.98331	-0.1751
			0.69648	-0.01074		4.99998	-0.1802
			0.69877	-0.02051		5.01665	-0.1741
			0.70107	-0.000976562		5.03331	-0.1769
			0.70336	0.01855		5.04998	-0.196
			0.70566	0.01855		5.06665	-0.1075
			0.70795	0.02832		5.08331	-0.1091
			0.71025	-0.000976562		5.09998	-0.1226
			0.71254	0.00879		5.11665	-0.1873
			0.71484	0.03809		5.13331	-0.0965
			0.71713	0.01855		5.14998	-0.1065
			0.71943	0.01855		5.16665	-0.1882
			0.72172	0.00879		5.18331	-0.1064
			0.72402	-0.000976562		5.19998	-0.1101
			0.72631	0.00879		5.21665	-0.0405
			0.72861	-0.03027		5.23331	-0.109
			0.7309	0.01855		5.24998	-0.1109
			0.73319	-0.01074		5.26665	-0.1094
			0.73549	0.01855		5.28331	-0.0426
			0.73778	-0.01074		5.29998	-0.115
			0.74008	0.00879		5.31665	-0.1008
			0.74237	-0.000976562		5.33331	-0.1131
			0.74467	-0.03027		5.34998	-0.1023
			0.74696	-0.03027		5.36665	-0.0266
			0.74926	0.00879		5.38331	-0.0116
			0.75156	-0.02051		5.39998	-0.0967
			0.75385	-0.02051		5.41665	-0.0276
			0.75615	-0.01074		5.43331	0.0007
			0.75844	0.00879		5.44998	-0.0159
			0.76074	-0.000976562		5.46665	-0.0196
			0.76303	0.01855		5.48331	-0.0085
			0.76533	-0.000976562		5.49998	-0.0033
			0.76762	-0.000976562		5.51665	-0.0113
			0.76992	-0.000976562		5.53331	-0.0073
			0.77221	-0.01074		5.54998	-0.015
			0.77451	0.02832		5.56664	0.0851
			0.7768	0.00879		5.58331	0.0145
			0.7791	-0.000976562		5.59998	0.0543
			0.78139	0.00879		5.61664	0.0737
			0.78368	-0.000976562		5.63331	0.0091
			0.78598	0.00879		5.64998	0.0586
			0.78827	-0.01074		5.66664	0.0622
			0.79057	-0.000976562		5.68331	-0.3111
			0.79286	-0.01074		5.69998	0.1272
			0.79516	-0.02051		5.71664	0.1258
			0.79745	0.01855		5.73331	0.1617
			0.79975	-0.000976562		5.74998	0.1611
			0.80205	-0.000976562		5.76664	0.0803
			0.80434	0.01855		5.78331	0.0897
			0.80664	0.01855		5.79998	0.0926
			0.80893	0.03809		5.81664	0.1497
			0.81123	0.02832		5.83331	0.1614
			0.81352	0.00879		5.84998	0.1107
			0.81582	-0.01074		5.86664	0.158
			0.81811	-0.03027		5.88331	0.1121
			0.82041	-0.02051		5.89998	0.1545
			0.8227	0.00879		5.91664	0.1079
			0.825	0.00879		5.93331	0.1574
			0.82729	-0.000976562		5.94998	0.1015
			0.82959	-0.02051		5.96664	0.1572
			0.83188	-0.02051		5.98331	0.1098
			0.83417	-0.01074		5.99998	0.1474
			0.83647	0.02832		6.01664	0.1088
			0.83876	-0.000976562		6.03331	0.1573
			0.84106	0.01855		6.04998	0.1023
			0.84335	-0.000976562		6.06664	0.1484
			0.84565	-0.000976562		6.08331	0.1066
			0.84794	-0.000976562		6.09998	0.1567
			0.85024	0.01855		6.11664	0.1058
			0.85254	-0.000976562		6.13331	0.1547
			0.85483	0.02832		6.14998	0.1046
			0.85713	-0.03027		6.16664	0.1561
			0.85942	-0.000976562		6.18331	0.107
			0.86172	0.04785		6.19998	0.1512
			0.86401	-0.000976562		6.21664	0.1028
			0.86631	-0.01074		6.23331	0.1529
			0.8686	-0.000976562		6.24998	0.1052
			0.8709	-0.000976562		6.26664	0.1524
			0.87319	0.00879		6.28331	0.1068
			0.87549	0.00879		6.29998	0.1675
			0.87778	0.00879		6.31664	0.0923
			0.88008	-0.02051		6.33331	0.0918
			0.88237	0.01855		6.34998	0.1069
			0.88466	-0.02051		6.36664	0.1559
			0.88696	0.00879		6.38331	0.1117
			0.88925	-0.01074		6.39997	0.1605
			0.89155	0.02832		6.41664	0.0796
			0.89384	-0.02051		6.43331	0.1099
			0.89614	0.02832		6.44997	0.1508
			0.89843	0.00879		6.46664	0.0849
			0.90073	-0.01074		6.48331	0.0744
			0.90303	-0.000976562		6.49997	0.1107
			0.90532	-0.000976562		6.51664	0.1505
			0.90762	0.03809		6.53331	0.1056
			0.90991	-0.000976562		6.54997	0.2812
			0.91221	-0.01074		6.56664	0.204
			0.9145	0.02832		6.58331	0.0868
			0.9168	-0.02051		6.59997	0.0754
			0.91909	-0.01074		6.61664	0.0604
			0.92139	-0.000976562		6.63331	0.0551
			0.92368	0.01855		6.64997	-0.031
			0.92598	-0.000976562		6.66664	0.0015
			0.92827	-0.02051		6.68331	0.0766
			0.93057	-0.03027		6.69997	0.0955
			0.93286	-0.000976562		6.71664	0.0959
			0.93516	-0.02051		6.73331	0.0799
			0.93745	-0.000976562		6.74997	0.0911
			0.93974	-0.02051		6.76664	0.0744
			0.94204	0.00879		6.78331	0.0841
			0.94433	-0.000976562		6.79997	0.0449
			0.94663	-0.000976562		6.81664	0.1049
			0.94892	0.00879		6.83331	0.0689
			0.95122	0.02832		6.84997	0.162
			0.95351	-0.02051		6.86664	0.1828
			0.95581	-0.01074		6.88331	0.1617
			0.95811	0.01855		6.89997	0.1209
			0.9604	0.00879		6.91664	0.1664
			0.9627	0.00879		6.93331	0.1204
			0.96499	0.00879		6.94997	0.1696
			0.96729	-0.01074		6.96664	0.1231
			0.96958	0.02832		6.98331	0.1634
			0.97188	-0.01074		6.99997	0.0874
			0.97417	-0.000976562		7.01664	0.1211
			0.97647	-0.000976562		7.03331	0.171
			0.97876	0.00879		7.04997	0.1235
			0.98106	0.02832		7.06664	0.1717
			0.98335	0.03809		7.08331	0.1274
			0.98565	-0.01074		7.09997	0.163
			0.98794	-0.03027		7.11664	0.0838
			0.99023	-0.000976562		7.13331	0.0825
			0.99253	-0.01074		7.14997	0.1257
			0.99482	-0.01074		7.16664	0.085
			0.99712	0.04785		7.18331	0.0798
			0.99941	0.01855		7.19997	0.1245
			1.00171	0.01855		7.21664	0.1288
			1.00401	-0.01074		7.2333	0.1073
			1.0063	0.00879		7.24997	0.109
			1.0086	0.00879		7.26664	0.0757
			1.01089	-0.000976562		7.2833	0.1344
			1.01319	0.00879		7.29997	0.1077
			1.01548	-0.000976562		7.31664	0.0977
			1.01778	-0.000976562		7.3333	0.0567
			1.02007	-0.000976562		7.34997	0.063
			1.02237	-0.000976562		7.36664	0.0748
			1.02466	-0.000976562		7.3833	0.104
			1.02696	0.02832		7.39997	0.1358
			1.02925	-0.01074		7.41664	0.1752
			1.03155	0.01855		7.4333	0.1223
			1.03384	0.01855		7.44997	0.0923
			1.03614	-0.000976562		7.46664	0.0853
			1.03843	-0.02051		7.4833	0.1057
			1.04073	-0.000976562		7.49997	0.0696
			1.04302	0.02832		7.51664	0.0764
			1.04532	-0.01074		7.5333	0.0513
			1.04761	-0.01074		7.54997	0.089
			1.04991	-0.01074		7.56664	0.1206
			1.0522	0.01855		7.5833	0.0996
			1.0545	-0.000976562		7.59997	0.0831
			1.05679	0.01855		7.61664	0.066
			1.05909	-0.04004		7.6333	0.1156
			1.06138	-0.02051		7.64997	0.0779
			1.06368	0.00879		7.66664	0.0865
			1.06597	0.00879		7.6833	0.0813
			1.06827	-0.01074		7.69997	0.0755
			1.07056	0.01855		7.71664	0.0774
			1.07286	-0.000976562		7.7333	0.0479
			1.07515	0.02832		7.74997	0.1577
			1.07745	-0.000976562		7.76664	0.0663
			1.07974	0.00879		7.7833	0.0923
			1.08204	0.01855		7.79997	0.089
			1.08433	-0.000976562		7.81664	0.0864
			1.08663	-0.03027		7.8333	0.0579
			1.08892	-0.03027		7.84997	0.1284
			1.09122	-0.01074		7.86664	0.0823
			1.09351	-0.01074		7.8833	0.0737
			1.09581	0.00879		7.89997	0.1111
			1.0981	0.00879		7.91664	0.041
			1.1004	0.01855		7.9333	0.1669
			1.10269	0.00879		7.94997	0.117
			1.10499	-0.000976562		7.96664	0.0858
			1.10728	-0.000976562		7.9833	0.0422
			1.10958	-0.000976562		7.99997	0.0329
			1.11187	0.00879		8.01664	0.0738
			1.11417	-0.01074		8.0333	0.111
			1.11646	-0.000976562		8.04997	0.0919
			1.11876	-0.02051		8.06663	0.0593
			1.12105	0.01855		8.0833	0.1132
			1.12335	-0.01074		8.09997	0.0733
			1.12564	-0.02051		8.11663	0.1771
			1.12794	-0.000976562		8.1333	0.1941
			1.13023	0.00879		8.14997	0.1583
			1.13253	0.01855		8.16663	0.1155
			1.13482	0.02832		8.1833	0.1647
			1.13712	0.01855		8.19997	0.1187
			1.13941	0.00879		8.21663	0.1661
			1.14171	-0.04004		8.2333	0.1627
			1.144	0.01855		8.24997	0.0557
			1.1463	0.00879		8.26663	0.0897
			1.14859	-0.02051		8.2833	0.0763
			1.15089	-0.000976562		8.29997	0.0996
			1.15318	0.01855		8.31663	0.1414
			1.15548	-0.000976562		8.3333	0.0493
			1.15777	0.00879		8.34997	0.018
			1.16007	-0.000976562		8.36663	0.0332
			1.16236	0.00879		8.3833	0.062
			1.16466	-0.02051		8.39997	0.0392
			1.16695	0.01855		8.41663	0.0357
			1.16925	0.01855		8.4333	0.0003
			1.17154	-0.000976562		8.44997	-0.0029
			1.17384	-0.01074		8.46663	0.0098
			1.17613	-0.01074		8.4833	0.0824
			1.17843	-0.02051		8.49997	0.0619
			1.18072	0.00879		8.51663	0.0701
			1.18302	-0.000976562		8.5333	0.0027
			1.18531	-0.02051		8.54997	0.0803
			1.18761	-0.03027		8.56663	0.0597
			1.1899	-0.000976562		8.5833	0.0854
			1.1922	-0.01074		8.59997	0.0584
			1.19449	0.00879		8.61663	-0.0022
			1.19679	-0.000976562		8.6333	0.1213
			1.19908	0.00879		8.64997	0.122
			1.20138	0.00879		8.66663	0.0963
			1.20367	0.00879		8.6833	0.138
			1.20597	0.00879		8.69997	0.0618
			1.20826	0.02832		8.71663	0.0543
			1.21056	-0.02051		8.7333	0.0159
			1.21285	-0.01074		8.74997	0.0703
			1.21515	-0.000976562		8.76663	0.0435
			1.21744	-0.000976562		8.7833	0.0546
			1.21974	0.00879		8.79997	0.0901
			1.22203	-0.000976562		8.81663	0.0321
			1.22433	-0.02051		8.8333	0.0749
			1.22662	0.02832		8.84997	0.121
			1.22892	0.00879		8.86663	0.1256
			1.23121	-0.01074		8.8833	0.1666
			1.23351	0.01855		8.89996	0.1442
			1.2358	0.01855		8.91663	0.0778
			1.2381	0.03809		8.9333	0.194
			1.24039	0.00879		8.94996	0.1917
			1.24269	0.02832		8.96663	0.0429
			1.24498	0.01855		8.9833	0.1354
			1.24728	-0.000976562		8.99996	1.1519
			1.24957	-0.02051		9.01663	1.2054
			1.25187	0.00879		9.0333	1.1898
			1.25416	-0.000976562		9.04996	1.0803
			1.25646	0.01855		9.06663	1.0019
			1.25875	0.01855		9.0833	1.0532
			1.26105	0.00879		9.09996	1.0927
			1.26334	-0.000976562		9.11663	1.1812
			1.26564	0.00879		9.1333	1.1715
			1.26793	0.01855		9.14996	1.2427
			1.27023	0.00879		9.16663	1.2708
			1.27252	0.02832		9.1833	1.2609
			1.27482	0.01855		9.19996	1.4087
			1.27711	0.00879		9.21663	1.3456
			1.27941	-0.03027		9.2333	1.2171
			1.2817	-0.000976562		9.24996	1.3779
			1.284	-0.000976562		9.26663	1.2265
			1.28629	0.00879		9.2833	1.3956
			1.28859	-0.000976562		9.29996	1.212
			1.29088	0.01855		9.31663	1.294
			1.29318	0.00879		9.3333	0.1066
			1.29547	0.00879		9.34996	0.0868
			1.29777	0.00879		9.36663	0.0639
			1.30006	-0.000976562		9.3833	0.1799
			1.30236	-0.000976562		9.39996	0.2213
			1.30465	0.00879		9.41663	0.197
			1.30695	-0.000976562		9.4333	0.0895
			1.30924	-0.000976562		9.44996	0.1923
			1.31154	-0.03027		9.46663	0.1036
			1.31383	0.01855		9.4833	0.2018
			1.31613	-0.000976562		9.49996	0.0988
			1.31842	0.01855		9.51663	0.1875
			1.32072	0.04785		9.5333	0.135
			1.32301	0.01855		9.54996	0.2574
			1.32531	-0.000976562		9.56663	0.2548
			1.3276	-0.01074		9.5833	0.2484
			1.3299	0.00879		9.59996	0.1063
			1.33219	0.01855		9.61663	0.3543
			1.33449	0.02832		9.6333	0.507
			1.33678	-0.000976562		9.64996	0.5402
			1.33908	0.01855		9.66663	0.6337
			1.34137	-0.000976562		9.6833	0.6207
			1.34367	0.02832		9.69996	0.4899
			1.34596	0.00879		9.71663	0.649
			1.34826	0.01855		9.73329	0.0603
			1.35055	-0.000976562		9.74996	0.1797
			1.35285	0.02832		9.76663	0.236
			1.35514	-0.000976562		9.78329	0.2589
			1.35744	0.00879		9.79996	0.2513
			1.35973	-0.02051		9.81663	0.3559
			1.36203	-0.000976562		9.83329	0.3423
			1.36432	0.02832		9.84996	0.4497
			1.36662	-0.01074		9.86663	0.5654
			1.36891	-0.000976562		9.88329	0.6324
			1.37121	0.00879		9.89996	0.6667
			1.3735	-0.000976562		9.91663	0.841
			1.3758	-0.000976562		9.93329	0.8855
			1.37809	0.00879		9.94996	0.7866
			1.38039	0.01855		9.96663	1.0129
			1.38268	0.00879		9.98329	0.888
			1.38498	0.00879		9.99996	1.0178
			1.38727	-0.000976562		10.0166	1.0493
			1.38957	-0.03027		10.0333	1.1329
			1.39186	0.02832		10.05	1.2158
			1.39416	-0.000976562		10.0666	1.2594
			1.39645	0.00879		10.0833	1.2594
			1.39875	-0.000976562		10.1	1.9796
			1.40104	0.03809		10.1166	2.166
			1.40334	0.01855		10.1333	2.166
			1.40563	-0.01074		10.15	2.166
			1.40793	-0.02051		10.1666	2.166
			1.41022	0.02832		10.1833	2.166
			1.41252	0.00879		10.2	3.0979
			1.41481	0.02832		10.2166	3.1693
			1.41711	0.00879		10.2333	3.1693
			1.4194	0.00879		10.25	3.1693
			1.4217	-0.02051		10.2666	3.1693
			1.42399	0.02832		10.2833	3.1693
			1.42629	-0.000976562		10.3	3.1693
			1.42858	0.01855		10.3166	3.1693
			1.43088	0.00879		10.3333	3.3195
			1.43317	0.01855		10.35	3.3195
			1.43547	-0.01074		10.3666	3.3845
			1.43776	-0.000976562		10.3833	3.4106
			1.44006	0.02832		10.4	3.5832
			1.44235	-0.000976562		10.4166	3.5676
			1.44465	0.02832		10.4333	3.6543
			1.44694	-0.000976562		10.45	3.3959
			1.44924	-0.000976562		10.4666	3.3959
			1.45153	-0.01074		10.4833	3.3959
			1.45383	-0.000976562		10.5	-1.1424
			1.45612	0.01855		10.5166	4.1523
			1.45842	0.02832		10.5333	-0.7733
			1.46071	0.02832		10.55	5.0284
			1.46301	-0.000976562		10.5666	-0.6803
			1.4653	0.02832		10.5833	5.035
			1.4676	0.02832		10.6	4.2082
			1.46989	-0.000976562		10.6166	1.1203
			1.47219	0.02832		10.6333	4.6938
			1.47448	0.02832		10.65	4.6938
			1.47678	-0.02051		10.6666	5.3862
			1.47907	-0.000976562		10.6833	5.3862
			1.48137	-0.000976562		10.7	5.3862
			1.48366	-0.000976562		10.7166	5.3862
			1.48596	-0.01074		10.7333	5.3862
			1.48825	-0.000976562		10.75	5.3862
			1.49055	-0.000976562		10.7666	5.3862
			1.49284	-0.000976562		10.7833	5.3862
			1.49514	0.02832		10.8	5.3862
			1.49743	0.01855		10.8166	5.3862
			1.49973	0.01855		10.8333	5.3862
			1.50202	0.01855		10.85	5.3862
			1.50432	0.03809		10.8666	5.3862
			1.50661	0.00879		10.8833	5.3862
			1.50891	-0.000976562		10.9	5.3862
			1.5112	0.01855		10.9166	5.3862
			1.5135	-0.01074		10.9333	6.1842
			1.51579	-0.01074		10.95	6.1842
			1.51809	-0.000976562		10.9666	6.314
			1.52038	0.00879		10.9833	6.486
			1.52268	0.00879		11	6.486
			1.52497	-0.000976562		11.0166	6.6379
			1.52727	-0.01074		11.0333	6.6379
			1.52956	0.00879		11.05	6.6942
			1.53186	0.02832		11.0666	6.8371
			1.53415	-0.000976562		11.0833	6.8371
			1.53645	0.02832		11.1	6.962
			1.53874	0.02832		11.1166	6.962
			1.54104	-0.01074		11.1333	7.0793
			1.54333	-0.000976562		11.15	7.0793
			1.54563	0.01855		11.1666	7.0793
			1.54792	-0.000976562		11.1833	7.3722
			1.55022	0.02832		11.2	7.3722
			1.55251	0.00879		11.2166	7.4767
			1.55481	0.02832		11.2333	7.4767
			1.5571	-0.03027		11.25	7.6237
			1.5594	-0.000976562		11.2666	7.7325
			1.56169	0.01855		11.2833	7.7325
			1.56399	0.02832		11.3	7.8607
			1.56628	0.00879		11.3166	7.8607
			1.56858	0.02832		11.3333	8.0044
			1.57087	-0.01074		11.3499	8.0044
			1.57317	0.00879		11.3666	8.0044
			1.57546	0.02832		11.3833	8.2952
			1.57776	0.00879		11.4	8.2952
			1.58005	0.00879		11.4166	8.3819
			1.58235	0.00879		11.4333	8.5473
			1.58464	0.02832		11.4499	8.5473
			1.58694	-0.03027		11.4666	8.6285
			1.58923	0.01855		11.4833	8.6285
			1.59153	0.00879		11.5	8.7558
			1.59382	0.02832		11.5166	8.8406
			1.59612	-0.000976562		11.5333	8.8406
			1.59841	0.00879		11.55	8.9606
			1.60071	-0.000976562		11.5666	8.9606
			1.603	0.01855		11.5833	9.1232
			1.6053	-0.02051		11.5999	9.2082
			1.60759	0.01855		11.6166	9.2082
			1.60989	-0.03027		11.6333	9.3302
			1.61218	0.02832		11.65	9.5256
			1.61448	-0.000976562		11.6666	9.528
			1.61677	-0.03027		11.6833	9.528
			1.61907	-0.02051		11.6999	9.528
			1.62136	0.00879		11.7166	9.8285
			1.62366	-0.01074		11.7333	9.8285
			1.62595	0.02832		11.75	9.9529
			1.62825	-0.01074		11.7666	9.9529
			1.63054	-0.000976562		11.7833	9.9529
			1.63284	-0.02051		11.8	10.2528
			1.63513	0.00879		11.8166	10.2465
			1.63743	0.02832		11.8333	10.4021
			1.63972	-0.000976562		11.8499	10.4127
			1.64202	0.01855		11.8666	10.4618
			1.64431	-0.02051		11.8833	10.6595
			1.64661	0.01855		11.9	10.6595
			1.6489	-0.000976562		11.9166	10.798
			1.6512	-0.000976562		11.9333	10.798
			1.65349	0.01855		11.9499	10.9276
			1.65579	-0.000976562		11.9666	11.0892
			1.65808	-0.000976562		11.9833	11.0772
			1.66038	0.00879		12	11.1558
			1.66267	0.02832		12.0166	11.1558
			1.66497	-0.01074		12.0333	11.2886
			1.66726	0.01855		12.05	11.4526
			1.66956	-0.01074		12.0666	11.4556
			1.67185	-0.000976562		12.0833	11.5751
			1.67415	-0.000976562		12.0999	11.7583
			1.67644	-0.000976562		12.1166	11.6961
			1.67874	0.00879		12.1333	11.8452
			1.68103	0.01855		12.15	11.8243
			1.68333	-0.02051		12.1666	11.9683
			1.68562	0.02832		12.1833	12.1347
			1.68792	0.00879		12.1999	12.0938
			1.69021	0.01855		12.2166	12.1938
			1.69251	-0.01074		12.2333	12.3403
			1.6948	0.00879		12.25	12.352
			1.6971	-0.03027		12.2666	12.5049
			1.69939	0.00879		12.2833	12.4745
			1.70169	-0.000976562		12.3	12.5556
			1.70398	-0.01074		12.3166	12.7002
			1.70628	0.00879		12.3333	12.7105
			1.70857	0.01855		12.3499	12.8623
			1.71087	-0.0498		12.3666	12.8473
			1.71316	0.02832		12.3833	12.9793
			1.71546	0.00879		12.4	13.1382
			1.71775	-0.03027		12.4166	13.1241
			1.72005	0.02832		12.4333	13.2982
			1.72234	0.01855		12.4499	13.2567
			1.72464	-0.02051		12.4666	13.4048
			1.72693	-0.01074		12.4833	13.4048
			1.72923	-0.000976562		12.5	13.5009
			1.73152	-0.000976562		12.5166	13.6833
			1.73382	-0.01074		12.5333	13.6192
			1.73611	-0.03027		12.55	13.7917
			1.73841	-0.000976562		12.5666	13.9372
			1.7407	-0.000976562		12.5833	13.9061
			1.743	0.01855		12.5999	14.0676
			1.74529	0.00879		12.6166	14.0413
			1.74759	-0.000976562		12.6333	14.1648
			1.74988	-0.000976562		12.65	14.3187
			1.75218	0.01855		12.6666	14.3217
			1.75447	0.00879		12.6833	14.4123
			1.75677	-0.01074		12.6999	14.5542
			1.75906	0.00879		12.7166	14.5623
			1.76136	0.00879		12.7333	14.6959
			1.76365	0.00879		12.75	14.7137
			1.76595	0.00879		12.7666	14.8264
			1.76824	0.02832		12.7833	14.8749
			1.77054	-0.02051		12.8	14.9954
			1.77283	0.00879		12.8166	15.165
			1.77513	-0.01074		12.8333	15.1447
			1.77742	0.00879		12.8499	15.2703
			1.77972	0.01855		12.8666	15.4117
			1.78201	-0.02051		12.8833	15.4419
			1.78431	-0.000976562		12.9	15.5652
			1.7866	0.04785		12.9166	15.7364
			1.7889	0.03809		12.9333	15.7459
			1.79119	-0.01074		12.9499	15.9003
			1.79349	-0.01074		12.9666	15.9329
			1.79578	-0.000976562		12.9833	16.039
			1.79808	0.00879		13	16.2216
			1.80037	0.00879		13.0166	16.2253
			1.80267	0.01855		13.0333	16.3738
			1.80496	0.01855		13.05	16.4945
			1.80726	-0.01074		13.0666	16.5061
			1.80955	0.00879		13.0833	16.6374
			1.81185	-0.02051		13.0999	16.7064
			1.81414	0.02832		13.1166	16.8262
			1.81644	0.02832		13.1333	16.9321
			1.81873	0.00879		13.15	16.9791
			1.82103	-0.000976562		13.1666	17.0852
			1.82332	0.01855		13.1833	17.167
			1.82562	0.00879		13.1999	17.2466
			1.82791	0.00879		13.2166	17.4044
			1.83021	-0.02051		13.2333	17.406
			1.8325	-0.02051		13.25	17.5873
			1.8348	0.00879		13.2666	17.5843
			1.83709	0.02832		13.2833	17.7591
			1.83939	0.01855		13.3	17.7696
			1.84168	-0.000976562		13.3166	17.9101
			1.84398	0.01855		13.3333	17.9888
			1.84627	0.00879		13.3499	18.0472
			1.84857	-0.000976562		13.3666	18.1726
			1.85086	0.01855		13.3833	18.2054
			1.85316	0.01855		13.4	18.3224
			1.85545	0.01855		13.4166	18.4529
			1.85775	-0.000976562		13.4333	18.5126
			1.86004	0.02832		13.4499	18.6162
			1.86234	0.00879		13.4666	18.6897
			1.86463	0.00879		13.4833	18.791
			1.86693	0.01855		13.5	18.951
			1.86922	0.02832		13.5166	19.0133
			1.87152	0.00879		13.5333	19.1399
			1.87381	0.00879		13.55	19.2255
			1.87611	-0.000976562		13.5666	19.316
			1.8784	0.02832		13.5833	19.4408
			1.8807	-0.000976562		13.5999	19.4923
			1.88299	-0.000976562		13.6166	19.6545
			1.88529	-0.03027		13.6333	19.7047
			1.88758	0.02832		13.65	19.8976
			1.88988	0.02832		13.6666	19.9129
			1.89217	-0.000976562		13.6833	20.0526
			1.89447	-0.000976562		13.6999	20.1122
			1.89676	0.02832		13.7166	20.2633
			1.89906	-0.01074		13.7333	20.4297
			1.90135	-0.01074		13.75	20.5095
			1.90365	-0.000976562		13.7666	20.6618
			1.90594	0.00879		13.7833	20.7231
			1.90824	0.02832		13.7999	20.8994
			1.91053	0.01855		13.8166	20.9679
			1.91283	-0.000976562		13.8333	21.1279
			1.91512	-0.000976562		13.8499	21.2684
			1.91742	-0.000976562		13.8666	21.4172
			1.91971	-0.000976562		13.8833	21.4567
			1.92201	-0.000976562		13.8999	21.6734
			1.9243	0.02832		13.9166	21.7896
			1.9266	0.01855		13.9333	21.858
			1.92889	-0.000976562		13.9499	22.0535
			1.93119	-0.000976562		13.9666	22.1892
			1.93348	0.02832		13.9833	22.2547
			1.93578	-0.000976562		13.9999	22.435
			1.93807	0.01855		14.0166	22.5483
			1.94037	-0.000976562		14.0333	22.6747
			1.94266	-0.000976562		14.0499	22.8444
			1.94496	-0.000976562		14.0666	22.9734
			1.94725	0.00879		14.0833	23.0462
			1.94955	0.00879		14.0999	23.261
			1.95184	0.01855		14.1166	23.3932
			1.95414	-0.000976562		14.1333	23.4601
			1.95643	-0.000976562		14.1499	23.5742
			1.95873	-0.000976562		14.1666	23.7547
			1.96102	0.00879		14.1833	23.9429
			1.96332	-0.02051		14.1999	24.0196
			1.96561	0.01855		14.2166	24.2184
			1.96791	-0.000976562		14.2333	24.3501
			1.9702	0.02832		14.2499	24.4447
			1.9725	-0.000976562		14.2666	24.6513
			1.97479	0.04785		14.2833	24.7216
			1.97709	0.01855		14.2999	24.935
			1.97938	-0.01074		14.3166	25.0232
			1.98168	-0.000976562		14.3333	25.2355
			1.98397	-0.02051		14.3499	25.3709
			1.98627	0.00879		14.3666	25.5018
			1.98856	0.02832		14.3833	25.5814
			1.99086	0.00879		14.3999	25.747
			1.99315	0.03809		14.4166	25.9283
			1.99545	-0.02051		14.4333	26.0631
			1.99774	0.00879		14.4499	26.2113
			2.00004	-0.03027		14.4666	26.2763
			2.00233	0.00879		14.4833	26.4979
			2.00463	-0.000976562		14.4999	26.5869
			2.00692	0.00879		14.5166	26.7528
			2.00922	0.01855		14.5333	26.9238
			2.01151	-0.000976562		14.5499	27.0692
			2.01381	0.02832		14.5666	27.1888
			2.0161	-0.000976562		14.5833	27.3755
			2.0184	0.03809		14.5999	27.4478
			2.02069	-0.02051		14.6166	27.6343
			2.02299	-0.000976562		14.6333	27.8022
			2.02528	-0.000976562		14.6499	27.912
			2.02758	-0.04004		14.6666	28.1225
			2.02987	0.02832		14.6833	28.2171
			2.03217	-0.02051		14.6999	28.3809
			2.03446	0.01855		14.7166	28.4854
			2.03676	-0.000976562		14.7333	28.6948
			2.03905	-0.000976562		14.7499	28.8267
			2.04135	-0.000976562		14.7666	28.9575
			2.04364	0.01855		14.7833	29.0762
			2.04594	-0.000976562		14.7999	29.211
			2.04823	0.00879		14.8166	29.3535
			2.05053	-0.02051		14.8333	29.5506
			2.05282	0.00879		14.8499	29.6295
			2.05512	-0.000976562		14.8666	29.8269
			2.05741	-0.03027		14.8833	30.0155
			2.05971	-0.000976562		14.8999	30.0694
			2.062	-0.000976562		14.9166	30.257
			2.0643	-0.000976562		14.9333	30.4297
			2.06659	-0.000976562		14.9499	30.5432
			2.06889	-0.000976562		14.9666	30.6836
			2.07118	0.00879		14.9833	30.8285
			2.07348	-0.000976562		14.9999	30.9466
			2.07577	-0.000976562		15.0166	31.0979
			2.07807	-0.01074		15.0333	31.2016
			2.08036	0.01855		15.0499	31.3282
			2.08266	-0.03027		15.0666	31.5215
			2.08495	0.00879		15.0833	31.6016
			2.08725	-0.000976562		15.0999	31.7659
			2.08954	0.01855		15.1166	31.9217
			2.09184	0.00879		15.1333	32.0135
			2.09413	-0.01074		15.1499	32.1531
			2.09643	-0.000976562		15.1666	32.3107
			2.09872	-0.02051		15.1833	32.4448
			2.10102	0.01855		15.1999	32.56
			2.10331	-0.01074		15.2166	32.7013
			2.10561	0.00879		15.2333	32.8254
			2.1079	0.02832		15.2499	32.982
			2.1102	-0.000976562		15.2666	33.0962
			2.11249	0.00879		15.2833	33.2379
			2.11479	-0.000976562		15.2999	33.3785
			2.11708	0.02832		15.3166	33.5133
			2.11938	-0.02051		15.3333	33.6107
			2.12167	-0.000976562		15.3499	33.7428
			2.12397	-0.01074		15.3666	33.8797
			2.12626	0.01855		15.3833	34.034
			2.12856	0.02832		15.3999	34.1761
			2.13085	0.01855		15.4166	34.3174
			2.13315	-0.01074		15.4333	34.4783
			2.13544	0.02832		15.4499	34.6294
			2.13774	-0.000976562		15.4666	34.8077
			2.14003	0.01855		15.4833	34.9261
			2.14233	-0.03027		15.4999	35.0395
			2.14462	0.00879		15.5166	35.1583
			2.14692	0.01855		15.5333	35.3065
			2.14921	0.02832		15.5499	35.4624
			2.15151	-0.000976562		15.5666	35.5633
			2.1538	0.01855		15.5833	35.7069
			2.1561	-0.01074		15.5999	35.8764
			2.15839	0.00879		15.6166	36.0404
			2.16069	-0.02051		15.6333	36.1943
			2.16298	0.00879		15.6499	36.3345
			2.16528	-0.02051		15.6666	36.4861
			2.16757	-0.02051		15.6833	36.5736
			2.16987	0.02832		15.6999	36.7153
			2.17216	0.00879		15.7166	36.8438
			2.17446	0.00879		15.7333	36.9704
			2.17675	0.01855		15.7499	37.1131
			2.17905	0.00879		15.7666	37.2363
			2.18134	0.01855		15.7833	37.3769
			2.18364	-0.02051		15.7999	37.5239
			2.18593	-0.000976562		15.8166	37.7221
			2.18823	-0.000976562		15.8333	37.8979
			2.19052	-0.02051		15.8499	38.0284
			2.19282	-0.01074		15.8666	38.1508
			2.19511	0.01855		15.8833	38.2816
			2.19741	-0.02051		15.8999	38.4699
			2.1997	-0.03027		15.9166	38.6569
			2.202	0.03809		15.9333	38.805
			2.20429	0.01855		15.9499	38.8974
			2.20659	-0.000976562		15.9666	39.0351
			2.20888	0.00879		15.9833	39.1705
			2.21118	0.00879		15.9999	39.3201
			2.21347	0.02832		16.0166	39.4707
			2.21577	-0.000976562		16.0333	39.6501
			2.21806	-0.02051		16.0499	39.8301
			2.22036	-0.02051		16.0666	39.9798
			2.22265	0.02832		16.0833	40.0669
			2.22495	0.01855		16.0999	40.1949
			2.22724	0.02832		16.1166	40.3403
			2.22954	-0.000976562		16.1333	40.4992
			2.23183	0.00879		16.1499	40.6212
			2.23413	-0.01074		16.1666	40.8139
			2.23642	0.01855		16.1833	40.9922
			2.23872	0.03809		16.1999	41.1044
			2.24101	0.00879		16.2166	41.2637
			2.24331	0.03809		16.2333	41.382
			2.2456	0.02832		16.2499	41.5405
			2.2479	-0.01074		16.2666	41.7432
			2.25019	0.01855		16.2833	41.9127
			2.25249	-0.000976562		16.2999	41.9963
			2.25478	-0.01074		16.3166	42.1336
			2.25708	-0.01074		16.3333	42.2647
			2.25937	-0.000976562		16.3499	42.3923
			2.26167	-0.02051		16.3666	42.5547
			2.26396	-0.000976562		16.3833	42.6518
			2.26626	-0.02051		16.3999	42.7931
			2.26855	0.01855		16.4166	42.9169
			2.27085	-0.000976562		16.4333	43.0813
			2.27314	-0.01074		16.4499	43.2191
			2.27544	0.05762		16.4666	43.3889
			2.27773	0.01855		16.4833	43.5655
			2.28003	-0.000976562		16.4999	43.7193
			2.28232	0.01855		16.5166	43.8374
			2.28462	-0.01074		16.5333	43.9617
			2.28691	-0.01074		16.5499	44.1078
			2.28921	-0.03027		16.5666	44.2973
			2.2915	-0.03027		16.5833	44.4652
			2.2938	-0.02051		16.5999	44.609
			2.29609	0.00879		16.6166	44.7494
			2.29839	0.02832		16.6333	44.8546
			2.30068	-0.000976562		16.6499	44.9913
			2.30298	-0.02051		16.6666	45.1296
			2.30527	0.02832		16.6833	45.2866
			2.30757	-0.000976562		16.6999	45.456
			2.30986	0.03809		16.7166	45.5862
			2.31216	-0.000976562		16.7333	45.7823
			2.31445	0.02832		16.7499	45.9041
			2.31675	0.00879		16.7666	46.0682
			2.31904	0.02832		16.7833	46.1756
			2.32134	-0.000976562		16.7999	46.3586
			2.32363	0.01855		16.8166	46.5625
			2.32593	-0.000976562		16.8333	46.6905
			2.32822	-0.02051		16.8499	46.8271
			2.33052	-0.000976562		16.8666	47.0196
			2.33281	-0.000976562		16.8833	47.096
			2.33511	-0.01074		16.8999	47.2849
			2.3374	-0.02051		16.9166	47.483
			2.3397	0.02832		16.9333	47.5761
			2.34199	-0.000976562		16.9499	47.7341
			2.34429	-0.000976562		16.9666	47.8723
			2.34658	-0.000976562		16.9833	48.0291
			2.34888	-0.01074		16.9999	48.1498
			2.35117	0.00879		17.0166	48.3258
			2.35347	0.03809		17.0333	48.4706
			2.35576	-0.01074		17.0499	48.5869
			2.35806	0.00879		17.0666	48.7179
			2.36035	0.00879		17.0833	48.9058
			2.36265	0.01855		17.0999	49.0494
			2.36494	0.02832		17.1166	49.1542
			2.36724	0.01855		17.1333	49.3316
			2.36953	0.00879		17.1499	49.4251
			2.37183	-0.02051		17.1666	49.5285
			2.37412	0.00879		17.1833	49.6991
			2.37642	-0.03027		17.1999	49.829
			2.37871	0.00879		17.2166	49.9707
			2.38101	-0.03027		17.2333	50.0086
			2.3833	-0.000976562		17.2499	50.1525
			2.3856	-0.03027		17.2666	50.3191
			2.38789	-0.02051		17.2833	50.4771
			2.39019	0.01855		17.2999	50.601
			2.39248	-0.000976562		17.3166	50.7372
			2.39478	-0.000976562		17.3333	50.8495
			2.39707	0.02832		17.3499	51.0092
			2.39937	0.02832		17.3666	51.1274
			2.40166	-0.000976562		17.3833	51.1582
			2.40396	-0.000976562		17.3999	51.3069
			2.40625	-0.000976562		17.4166	51.4851
			2.40855	-0.02051		17.4333	51.6116
			2.41084	0.02832		17.4499	51.7139
			2.41314	-0.01074		17.4666	51.8783
			2.41543	-0.02051		17.4833	51.9945
			2.41773	0.00879		17.4999	52.1389
			2.42002	-0.02051		17.5166	52.2689
			2.42232	0.00879		17.5333	52.4123
			2.42461	0.01855		17.5499	52.524
			2.42691	-0.000976562		17.5666	52.5365
			2.4292	0.00879		17.5833	52.7002
			2.4315	-0.000976562		17.5999	52.8584
			2.43379	0.02832		17.6166	52.9538
			2.43609	-0.02051		17.6333	53.1223
			2.43838	0.02832		17.6499	53.2246
			2.44068	-0.000976562		17.6666	53.3473
			2.44297	-0.000976562		17.6833	53.4634
			2.44527	0.01855		17.6999	53.5793
			2.44756	-0.03027		17.7166	53.7142
			2.44986	0.01855		17.7333	53.8218
			2.45215	0.01855		17.7499	53.9466
			2.45445	-0.01074		17.7666	54.0658
			2.45674	-0.03027		17.7833	54.1523
			2.45904	-0.01074		17.7999	54.2515
			2.46133	-0.000976562		17.8166	54.3493
			2.46363	-0.000976562		17.8333	54.5002
			2.46592	0.00879		17.8499	54.578
			2.46822	0.00879		17.8666	54.7423
			2.47051	-0.02051		17.8833	54.8404
			2.47281	-0.000976562		17.8999	54.9496
			2.4751	-0.000976562		17.9166	55.0452
			2.4774	-0.000976562		17.9333	55.1751
			2.47969	-0.02051		17.9499	55.286
			2.48199	0.00879		17.9666	55.4163
			2.48428	0.00879		17.9833	55.4689
			2.48658	-0.01074		17.9999	55.6665
			2.48887	-0.01074		18.0166	55.6524
			2.49117	-0.02051		18.0333	55.8234
			2.49346	-0.01074		18.0499	55.9027
			2.49576	0.02832		18.0666	56.0687
			2.49805	-0.02051		18.0833	56.0735
			2.50035	0.02832		18.0999	56.1678
			2.50264	0.01855		18.1166	56.289
			2.50494	0.02832		18.1333	56.3932
			2.50723	0.02832		18.1499	56.5246
			2.50953	-0.01074		18.1666	56.6735
			2.51182	-0.000976562		18.1833	56.7764
			2.51412	-0.000976562		18.1999	56.9281
			2.51641	-0.000976562		18.2166	56.9654
			2.51871	-0.000976562		18.2333	57.8585
			2.521	0.01855		18.2499	57.9053
			2.5233	-0.02051		18.2666	58.0883
			2.52559	-0.000976562		18.2833	58.1752
			2.52789	0.02832		18.2999	58.3755
			2.53018	0.01855		18.3166	58.3552
			2.53248	0.00879		18.3333	58.5459
			2.53477	-0.01074		18.3499	58.7071
			2.53707	-0.000976562		18.3666	58.6923
			2.53936	-0.01074		18.3833	58.7974
			2.54166	0.01855		18.3999	58.8776
			2.54395	0.00879		18.4166	59.0284
			2.54625	-0.000976562		18.4333	59.1843
			2.54854	0.01855		18.4499	59.1497
			2.55084	-0.01074		18.4666	59.3464
			2.55313	-0.01074		18.4833	59.3431
			2.55543	-0.000976562		18.4999	59.4873
			2.55772	0.01855		18.5166	59.6398
			2.56002	-0.01074		18.5333	59.8003
			2.56231	-0.000976562		18.5499	59.8313
			2.56461	-0.000976562		18.5666	59.8648
			2.5669	-0.01074		18.5833	59.9873
			2.5692	0.01855		18.5999	60.2045
			2.57149	0.01855		18.6166	60.2584
			2.57379	-0.000976562		18.6333	60.3242
			2.57608	-0.02051		18.6499	60.433
			2.57838	-0.03027		18.6666	60.6094
			2.58067	0.00879		18.6833	60.6353
			2.58297	-0.000976562		18.6999	60.7161
			2.58526	0.02832		18.7166	60.8191
			2.58756	0.00879		18.7333	60.8712
			2.58985	0.01855		18.7499	60.9854
			2.59215	0.00879		18.7666	61.0394
			2.59444	-0.000976562		18.7833	61.2477
			2.59674	-0.01074		18.7999	61.3575
			2.59903	-0.01074		18.8166	61.4448
			2.60133	-0.000976562		18.8333	61.5104
			2.60362	-0.000976562		18.8499	61.618
			2.60592	-0.02051		18.8666	61.6366
			2.60821	0.02832		18.8833	61.7582
			2.61051	0.00879		18.8999	61.7627
			2.6128	-0.01074		18.9166	61.9866
			2.6151	-0.01074		18.9333	61.9909
			2.61739	-0.0498		18.9499	62.1376
			2.61969	0.00879		18.9666	62.1627
			2.62198	0.00879		18.9833	62.3532
			2.62428	-0.01074		18.9999	62.3128
			2.62657	0.02832		19.0166	62.461
			2.62887	-0.000976562		19.0333	62.5748
			2.63116	-0.03027		19.0499	62.6422
			2.63346	-0.000976562		19.0666	62.6851
			2.63575	-0.000976562		19.0833	62.7251
			2.63805	-0.000976562		19.0999	62.8993
			2.64034	0.02832		19.1166	63.0311
			2.64264	-0.01074		19.1333	63.0628
			2.64493	0.00879		19.1499	63.1865
			2.64723	-0.000976562		19.1666	63.2435
			2.64952	-0.000976562		19.1833	63.2814
			2.65182	-0.02051		19.1999	63.3863
			2.65411	-0.000976562		19.2166	63.5313
			2.65641	-0.000976562		19.2333	63.6664
			2.6587	-0.000976562		19.2499	63.7296
			2.661	0.04785		19.2666	63.7607
			2.66329	0.03809		19.2833	63.8767
			2.66559	-0.01074		19.2999	63.8553
			2.66788	0.00879		19.3166	63.9024
			2.67018	-0.02051		19.3333	64.0358
			2.67247	-0.02051		19.3499	64.1064
			2.67477	-0.000976562		19.3666	64.1817
			2.67706	0.02832		19.3833	64.2179
			2.67936	-0.000976562		19.3999	64.3156
			2.68165	-0.000976562		19.4166	64.3828
			2.68395	-0.000976562		19.4333	64.5194
			2.68624	0.01855		19.4499	64.5501
			2.68854	-0.000976562		19.4666	64.6248
			2.69083	-0.000976562		19.4833	64.6761
			2.69313	-0.03027		19.4999	64.7501
			2.69542	-0.000976562		19.5166	64.8461
			2.69772	-0.01074		19.5333	64.892
			2.70001	-0.000976562		19.5499	64.9702
			2.70231	0.01855		19.5666	65.1064
			2.7046	-0.01074		19.5833	65.12
			2.7069	-0.000976562		19.5999	65.2403
			2.70919	-0.000976562		19.6166	65.2669
			2.71149	-0.000976562		19.6333	65.4394
			2.71378	-0.000976562		19.6499	65.4839
			2.71608	-0.000976562		19.6666	65.4634
			2.71837	-0.000976562		19.6833	65.5853
			2.72067	0.03809		19.6999	65.7453
			2.72296	-0.000976562		19.7166	65.8224
			2.72526	-0.000976562		19.7333	65.8623
			2.72755	-0.02051		19.7499	65.8757
			2.72985	-0.000976562		19.7666	65.9472
			2.73214	0.00879		19.7832	66.0615
			2.73444	0.01855		19.7999	66.1311
			2.73673	-0.02051		19.8166	66.2194
			2.73903	-0.01074		19.8332	66.2199
			2.74132	0.02832		19.8499	66.3872
			2.74362	0.00879		19.8666	66.4203
			2.74591	-0.000976562		19.8833	66.4613
			2.74821	-0.02051		19.8999	66.5568
			2.7505	-0.000976562		19.9166	66.7332
			2.7528	-0.000976562		19.9333	66.7508
			2.75509	0.01855		19.9499	66.8807
			2.75739	0.03809		19.9666	66.9998
			2.75968	-0.000976562		19.9833	67.0028
			2.76198	-0.02051		19.9999	67.0289
			2.76427	0.00879		20.0166	67.1559
			2.76657	-0.01074		20.0332	67.3087
			2.76886	0.01855		20.0499	67.3638
			2.77116	0.00879		20.0666	67.4891
			2.77345	0.03809		20.0832	67.4633
			2.77575	-0.000976562		20.0999	67.5441
			2.77804	0.02832		20.1166	67.563
			2.78034	0.03809		20.1333	67.7634
			2.78263	-0.000976562		20.1499	67.7952
			2.78493	-0.03027		20.1666	67.8027
			2.78722	-0.000976562		20.1833	67.9725
			2.78952	-0.000976562		20.1999	68.0338
			2.79181	0.01855		20.2166	68.0281
			2.79411	-0.000976562		20.2333	68.1226
			2.7964	0.02832		20.2499	68.2969
			2.7987	0.00879		20.2666	68.2967
			2.80099	0.00879		20.2832	68.4686
			2.80329	-0.01074		20.2999	68.4962
			2.80558	0.02832		20.3166	68.6104
			2.80788	-0.01074		20.3332	68.6746
			2.81017	-0.02051		20.3499	68.6748
			2.81247	-0.000976562		20.3666	68.7833
			2.81476	-0.000976562		20.3833	68.9457
			2.81706	-0.02051		20.3999	68.9755
			2.81935	-0.01074		20.4166	69.0352
			2.82165	0.01855		20.4333	69.0183
			2.82394	-0.000976562		20.4499	69.1571
			2.82624	0.02832		20.4666	69.2375
			2.82853	-0.03027		20.4833	69.2763
			2.83083	-0.000976562		20.4999	69.3013
			2.83312	-0.000976562		20.5166	69.418
			2.83542	0.00879		20.5332	69.4678
			2.83771	0.00879		20.5499	69.494
			2.84001	-0.01074		20.5666	69.6435
			2.8423	-0.000976562		20.5832	69.6598
			2.8446	-0.01074		20.5999	69.7866
			2.84689	-0.000976562		20.6166	69.8469
			2.84919	0.02832		20.6333	69.8951
			2.85148	0.01855		20.6499	69.9954
			2.85378	-0.000976562		20.6666	69.9849
			2.85607	-0.000976562		20.6833	70.1188
			2.85837	-0.01074		20.6999	70.2005
			2.86066	-0.000976562		20.7166	70.2689
			2.86296	0.00879		20.7333	70.2907
			2.86525	0.00879		20.7499	70.4212
			2.86755	-0.000976562		20.7666	70.4308
			2.86984	0.02832		20.7832	70.5356
			2.87214	-0.01074		20.7999	70.6136
			2.87443	0.03809		20.8166	70.633
			2.87673	-0.01074		20.8332	70.7289
			2.87902	-0.000976562		20.8499	70.7842
			2.88132	-0.000976562		20.8666	70.8233
			2.88361	0.00879		20.8833	70.9067
			2.88591	-0.03027		20.8999	70.9434
			2.8882	0.00879		20.9166	70.9899
			2.8905	-0.000976562		20.9333	71.0905
			2.89279	-0.000976562		20.9499	71.1182
			2.89509	-0.01074		20.9666	71.1809
			2.89738	0.04785		20.9833	71.2702
			2.89968	-0.01074		20.9999	71.3038
			2.90197	-0.000976562		21.0166	71.3549
			2.90427	-0.000976562		21.0332	71.4579
			2.90656	-0.01074		21.0499	71.4791
			2.90886	-0.01074		21.0666	71.5166
			2.91115	-0.01074		21.0832	71.662
			2.91345	-0.0498		21.0999	71.6768
			2.91574	-0.000976562		21.1166	71.8338
			2.91804	-0.000976562		21.1333	71.895
			2.92033	0.00879		21.1499	71.9702
			2.92263	0.02832		21.1666	71.9923
			2.92492	0.03809		21.1833	72.0045
			2.92722	0.00879		21.1999	72.0791
			2.92951	-0.02051		21.2166	72.1987
			2.93181	-0.000976562		21.2333	72.2739
			2.9341	0.03809		21.2499	72.2117
			2.9364	0.00879		21.2666	72.2986
			2.93869	-0.01074		21.2832	72.3899
			2.94099	-0.000976562		21.2999	72.5134
			2.94328	0.01855		21.3166	72.5383
			2.94558	0.01855		21.3332	72.5916
			2.94787	0.01855		21.3499	72.6577
			2.95017	-0.02051		21.3666	72.6889
			2.95246	-0.000976562		21.3833	72.7422
			2.95476	-0.01074		21.3999	72.848
			2.95705	0.00879		21.4166	72.9949
			2.95935	-0.000976562		21.4333	72.9795
			2.96164	0.02832		21.4499	73.0486
			2.96394	0.00879		21.4666	73.1963
			2.96623	-0.000976562		21.4833	73.1457
			2.96853	-0.02051		21.4999	73.2536
			2.97082	0.00879		21.5166	73.3808
			2.97312	-0.000976562		21.5332	73.3779
			2.97541	-0.000976562		21.5499	73.4047
			2.97771	0.00879		21.5666	73.5725
			2.98	-0.02051		21.5832	73.5347
			2.9823	-0.000976562		21.5999	73.5889
			2.98459	0.00879		21.6166	73.7645
			2.98689	-0.000976562		21.6333	73.7117
			2.98918	-0.000976562		21.6499	73.8294
			2.99148	0.00879		21.6666	73.9325
			2.99377	0.01855		21.6833	73.8594
			2.99607	-0.03027		21.6999	73.9202
			2.99836	0.02832		21.7166	73.9908
			3.00066	-0.02051		21.7333	74.1459
			3.00295	-0.02051		21.7499	74.0998
			3.00525	-0.000976562		21.7666	74.2139
			3.00754	-0.000976562		21.7832	74.3079
			3.00984	-0.000976562		21.7999	74.3302
			3.01213	-0.02051		21.8166	74.3487
			3.01443	-0.000976562		21.8332	74.3805
			3.01672	0.01855		21.8499	74.5208
			3.01902	0.00879		21.8666	74.4981
			3.02131	-0.02051		21.8833	74.5426
			3.02361	-0.01074		21.8999	74.6937
			3.0259	-0.01074		21.9166	74.7324
			3.0282	-0.01074		21.9333	74.7092
			3.03049	0.00879		21.9499	74.7499
			3.03279	-0.01074		21.9666	74.9188
			3.03508	0.02832		21.9833	74.8916
			3.03738	-0.01074		21.9999	74.9453
			3.03967	-0.04004		22.0166	75.0674
			3.04197	-0.02051		22.0332	75.1217
			3.04426	-0.000976562		22.0499	75.1022
			3.04656	-0.03027		22.0666	75.133
			3.04885	0.00879		22.0832	75.2755
			3.05115	0.00879		22.0999	75.3116
			3.05344	0.01855		22.1166	75.3165
			3.05574	-0.01074		22.1332	75.331
			3.05803	-0.000976562		22.1499	75.498
			3.06033	0.01855		22.1666	75.4743
			3.06262	0.02832		22.1832	75.5316
			3.06492	-0.02051		22.1999	75.6424
			3.06721	-0.000976562		22.2166	75.6844
			3.06951	0.01855		22.2332	75.6797
			3.0718	0.01855		22.2499	75.7269
			3.0741	-0.000976562		22.2666	75.8747
			3.07639	0.00879		22.2832	75.8516
			3.07869	0.01855		22.2999	75.9051
			3.08098	0.02832		22.3166	76.0144
			3.08328	-0.000976562		22.3332	76.0653
			3.08557	0.01855		22.3499	76.0647
			3.08787	0.00879		22.3666	76.0948
			3.09016	0.02832		22.3832	76.2285
			3.09246	0.00879		22.3999	76.2489
			3.09475	-0.000976562		22.4166	76.2564
			3.09705	-0.01074		22.4332	76.2626
			3.09934	0.02832		22.4499	76.4334
			3.10164	-0.02051		22.4666	76.4591
			3.10393	0.01855		22.4832	76.4266
			3.10623	0.01855		22.4999	76.4799
			3.10852	0.02832		22.5166	76.6075
			3.11082	-0.02051		22.5332	76.6077
			3.11311	0.02832		22.5499	76.7267
			3.11541	-0.000976562		22.5666	76.6552
			3.1177	0.00879		22.5832	76.6462
			3.12	-0.000976562		22.5999	76.6464
			3.12229	0.01855		22.6166	76.6671
			3.12459	-0.000976562		22.6332	76.5033
			3.12688	0.01855		22.6499	76.408
			3.12918	0.00879		22.6666	76.2668
			3.13147	-0.000976562		22.6832	76.075
			3.13377	0.02832		22.6999	75.9737
			3.13606	-0.03027		22.7166	75.8691
			3.13836	0.01855		22.7332	75.6622
			3.14065	0.00879		22.7499	75.5749
			3.14295	-0.000976562		22.7666	75.31
			3.14524	0.00879		22.7832	75.1526
			3.14754	-0.01074		22.7999	75.0604
			3.14983	0.01855		22.8166	74.9145
			3.15213	-0.000976562		22.8332	74.7234
			3.15442	-0.000976562		22.8499	74.5857
			3.15672	0.01855		22.8666	74.4133
			3.15901	0.01855		22.8832	74.1363
			3.16131	-0.000976562		22.8999	73.9852
			3.1636	0.01855		22.9166	73.8054
			3.1659	-0.000976562		22.9332	73.6427
			3.16819	0.02832		22.9499	73.4587
			3.17049	-0.03027		22.9666	73.1973
			3.17278	-0.000976562		22.9832	73.107
			3.17508	-0.02051		22.9999	72.9429
			3.17737	0.00879		23.0166	72.6832
			3.17967	-0.01074		23.0332	72.5567
			3.18196	-0.000976562		23.0499	72.3661
			3.18426	-0.000976562		23.0666	72.1848
			3.18655	0.00879		23.0832	72.0169
			3.18885	-0.04004		23.0999	71.7121
			3.19114	-0.01074		23.1166	71.5368
			3.19344	-0.01074		23.1332	71.3647
			3.19573	0.01855		23.1499	71.2063
			3.19803	0.00879		23.1666	71.0967
			3.20032	0.02832		23.1832	71.0017
			3.20262	-0.000976562		23.1999	70.7117
			3.20491	-0.000976562		23.2166	70.5589
			3.20721	-0.01074		23.2332	70.4354
			3.2095	-0.000976562		23.2499	70.2711
			3.2118	-0.01074		23.2666	70.0944
			3.21409	-0.04004		23.2832	69.9335
			3.21639	-0.000976562		23.2999	69.6819
			3.21868	-0.000976562		23.3166	69.5523
			3.22098	-0.000976562		23.3332	69.4541
			3.22327	0.01855		23.3499	69.2133
			3.22557	-0.000976562		23.3666	69.0881
			3.22786	-0.000976562		23.3832	68.9483
			3.23016	-0.000976562		23.3999	68.6548
			3.23245	0.00879		23.4166	68.4921
			3.23475	0.02832		23.4332	68.3664
			3.23704	0.01855		23.4499	68.2748
			3.23934	0.00879		23.4666	68.1249
			3.24163	0.02832		23.4832	67.9138
			3.24393	0.00879		23.4999	67.7879
			3.24622	-0.000976562		23.5166	67.6284
			3.24852	-0.000976562		23.5332	67.3905
			3.25081	0.03809		23.5499	67.295
			3.25311	-0.02051		23.5666	67.0129
			3.2554	0.00879		23.5832	66.8586
			3.2577	-0.000976562		23.5999	66.75
			3.25999	0.00879		23.6166	66.632
			3.26229	-0.000976562		23.6332	66.4819
			3.26458	-0.000976562		23.6499	66.1911
			3.26688	-0.02051		23.6666	66.0998
			3.26917	-0.01074		23.6832	66.0012
			3.27147	0.02832		23.6999	65.7903
			3.27376	-0.000976562		23.7166	65.6757
			3.27606	-0.01074		23.7332	65.5317
			3.27835	0.00879		23.7499	65.229
			3.28065	-0.000976562		23.7666	65.0702
			3.28294	0.02832		23.7832	65.0229
			3.28524	0.01855		23.7999	64.7579
			3.28753	0.02832		23.8166	64.6301
			3.28983	0.01855		23.8332	64.5474
			3.29212	0.02832		23.8499	64.3765
			3.29442	-0.01074		23.8666	64.1176
			3.29671	0.01855		23.8832	64.0392
			3.29901	-0.01074		23.8999	63.8098
			3.3013	0.02832		23.9166	63.6658
			3.3036	-0.000976562		23.9332	63.5766
			3.30589	-0.000976562		23.9499	63.3793
			3.30819	-0.01074		23.9666	63.3259
			3.31048	-0.01074		23.9832	63.0718
			3.31278	0.00879		23.9999	62.9941
			3.31507	-0.03027		24.0166	62.9106
			3.31737	-0.000976562		24.0332	62.7644
			3.31966	0.02832		24.0499	62.6145
			3.32196	0.00879		24.0666	62.4558
			3.32425	0.02832		24.0832	62.2017
			3.32655	0.00879		24.0999	62.2119
			3.32884	-0.000976562		24.1166	62.0386
			3.33114	-0.000976562		24.1332	61.8305
			3.33343	0.00879		24.1499	61.7559
			3.33573	-0.000976562		24.1666	61.6152
			3.33802	-0.000976562		24.1832	61.4422
			3.34032	0.01855		24.1999	61.353
			3.34261	0.01855		24.2166	61.1533
			3.34491	-0.01074		24.2332	60.9811
			3.3472	0.02832		24.2499	60.8533
			3.3495	0.00879		24.2666	60.7852
			3.35179	0.00879		24.2832	60.6258
			3.35409	-0.01074		24.2999	60.4002
			3.35638	-0.000976562		24.3166	60.2418
			3.35868	0.00879		24.3332	60.1103
			3.36097	-0.000976562		24.3499	59.9828
			3.36327	-0.000976562		24.3666	59.8145
			3.36556	0.02832		24.3832	59.6667
			3.36786	0.01855		24.3999	59.5825
			3.37015	0.06738		24.4166	59.3805
			3.37245	0.00879		24.4332	59.3367
			3.37474	0.00879		24.4499	59.1562
			3.37704	-0.000976562		24.4666	59.1066
			3.37933	-0.01074		24.4832	58.9918
			3.38163	-0.01074		24.4999	58.7694
			3.38392	0.01855		24.5166	58.7629
			3.38622	0.00879		24.5332	58.5135
			3.38851	0.01855		24.5499	58.4699
			3.39081	-0.02051		24.5666	58.2866
			3.3931	0.01855		24.5832	58.1403
			3.3954	0.01855		24.5999	58.065
			3.39769	0.01855		24.6166	57.9468
			3.39999	-0.02051		24.6332	57.7738
			3.40228	0.01855		24.6499	57.7469
			3.40458	0.01855		24.6666	57.5256
			3.40687	0.02832		24.6832	57.4928
			3.40917	-0.000976562		24.6999	57.3083
			3.41146	0.01855		24.7166	57.1773
			3.41376	0.00879		24.7332	56.988
			3.41605	0.01855		24.7499	56.9495
			3.41835	0.01855		24.7666	56.8404
			3.42064	-0.000976562		24.7832	56.6192
			3.42294	0.00879		24.7999	56.5425
			3.42523	0.02832		24.8166	56.379
			3.42753	-0.000976562		24.8332	56.3954
			3.42982	0.01855		24.8499	56.1676
			3.43212	-0.000976562		24.8666	56.0688
			3.43441	-0.000976562		24.8832	55.9509
			3.43671	0.01855		24.8999	55.7716
			3.439	0.02832		24.9166	55.6287
			3.4413	-0.02051		24.9332	55.5498
			3.44359	0.01855		24.9499	55.4383
			3.44589	-0.01074		24.9666	55.3073
			3.44818	-0.02051		24.9832	55.1849
			3.45048	0.00879		24.9999	55.0166
			3.45277	0.00879		25.0166	54.901
			3.45507	-0.02051		25.0332	54.9154
			3.45736	-0.01074		25.0499	54.6794
			3.45966	-0.01074		25.0666	54.5795
			3.46195	0.00879		25.0832	54.4651
			3.46425	0.00879		25.0999	54.377
			3.46654	-0.000976562		25.1166	54.2278
			3.46884	-0.01074		25.1332	54.1089
			3.47113	0.01855		25.1499	53.9917
			3.47343	-0.03027		25.1666	53.9009
			3.47572	0.01855		25.1832	53.7773
			3.47802	0.00879		25.1999	53.5857
			3.48031	0.00879		25.2166	53.5126
			3.48261	-0.02051		25.2332	53.3801
			3.4849	0.02832		25.2499	53.2553
			3.4872	0.01855		25.2666	53.135
			3.48949	0.00879		25.2832	53.03
			3.49179	-0.02051		25.2999	52.8939
			3.49408	0.02832		25.3166	52.7665
			3.49638	0.02832		25.3332	52.6771
			3.49867	0.00879		25.3499	52.5476
			3.50097	0.01855		25.3666	52.4355
			3.50326	0.04785		25.3832	52.3255
			3.50556	0.00879		25.3999	52.2334
			3.50785	0.00879		25.4166	52.1033
			3.51015	-0.000976562		25.4332	52.0988
			3.51244	-0.000976562		25.4499	51.8265
			3.51474	-0.000976562		25.4666	51.7376
			3.51703	0.00879		25.4832	51.6769
			3.51933	-0.000976562		25.4999	51.5581
			3.52162	-0.02051		25.5166	51.3997
			3.52392	0.01855		25.5332	51.2744
			3.52621	-0.02051		25.5499	51.2003
			3.52851	-0.000976562		25.5666	51.0322
			3.5308	-0.000976562		25.5832	50.9026
			3.5331	-0.000976562		25.5999	50.7711
			3.53539	-0.000976562		25.6166	50.6438
			3.53769	-0.000976562		25.6332	50.5558
			3.53998	0.02832		25.6499	50.4085
			3.54228	0.02832		25.6666	50.3248
			3.54457	-0.000976562		25.6832	50.3089
			3.54687	0.03809		25.6999	50.1403
			3.54916	0.00879		25.7166	50.0581
			3.55146	-0.000976562		25.7332	49.9864
			3.55375	-0.000976562		25.7499	49.8292
			3.55605	-0.01074		25.7666	49.7437
			3.55834	-0.000976562		25.7832	49.6795
			3.56064	0.02832		25.7999	49.4771
			3.56293	0.02832		25.8166	49.3429
			3.56523	-0.000976562		25.8332	49.2816
			3.56752	0.02832		25.8499	49.1573
			3.56982	0.00879		25.8666	49.1048
			3.57211	-0.000976562		25.8832	48.9531
			3.57441	0.02832		25.8999	48.8263
			3.5767	0.00879		25.9166	48.7158
			3.579	-0.03027		25.9332	48.637
			3.58129	-0.02051		25.9499	48.5829
			3.58359	0.02832		25.9666	48.4426
			3.58588	0.02832		25.9832	48.4059
			3.58818	0.00879		25.9999	48.2771
			3.59047	0.01855		26.0166	48.2103
			3.59277	-0.000976562		26.0332	48.0183
			3.59506	0.02832		26.0499	47.9131
			3.59736	-0.000976562		26.0666	47.7937
			3.59965	0.01855		26.0832	47.7481
			3.60195	-0.000976562		26.0999	47.6924
			3.60424	-0.01074		26.1166	47.5323
			3.60654	-0.03027		26.1332	47.4113
			3.60883	0.01855		26.1499	47.4034
			3.61113	0.00879		26.1666	47.2791
			3.61342	-0.02051		26.1832	47.16
			3.61572	0.00879		26.1999	47.1655
			3.61801	-0.000976562		26.2166	47.0377
			3.62031	0.00879		26.2332	46.9808
			3.6226	0.00879		26.2499	47.0461
			3.6249	0.00879		26.2666	46.9774
			3.62719	-0.000976562		26.2832	47.0373
			3.62949	-0.000976562		26.2999	46.9647
			3.63178	-0.02051		26.3166	46.989
			3.63408	0.01855		26.3332	46.9969
			3.63637	-0.000976562		26.3499	47.0398
			3.63867	-0.000976562		26.3666	47.0186
			3.64096	-0.000976562		26.3832	47.0941
			3.64326	-0.04004		26.3999	47.1742
			3.64555	-0.000976562		26.4166	47.1077
			3.64785	-0.02051		26.4332	47.128
			3.65014	0.00879		26.4499	47.1386
			3.65244	-0.02051		26.4666	47.1956
			3.65473	0.01855		26.4832	47.2625
			3.65703	0.02832		26.4999	47.3112
			3.65932	-0.000976562		26.5166	47.2274
			3.66162	-0.01074		26.5332	47.255
			3.66391	-0.02051		26.5499	47.2825
			3.66621	-0.01074		26.5666	47.4361
			3.6685	0.01855		26.5832	47.402
			3.6708	-0.000976562		26.5999	47.4552
			3.67309	0.00879		26.6166	47.5643
			3.67539	-0.000976562		26.6332	47.4809
			3.67768	-0.000976562		26.6499	47.5294
			3.67998	-0.01074		26.6666	47.6201
			3.68227	-0.02051		26.6832	47.6968
			3.68457	-0.000976562		26.6999	47.6465
			3.68686	0.00879		26.7166	47.6502
			3.68916	-0.000976562		26.7332	47.7137
			3.69145	-0.01074		26.7499	47.8161
			3.69375	-0.000976562		26.7666	47.782
			3.69604	0.01855		26.7832	47.8119
			3.69834	-0.000976562		26.7999	47.8915
			3.70063	0.01855		26.8166	47.9365
			3.70293	-0.000976562		26.8332	47.9452
			3.70522	-0.01074		26.8499	47.8752
			3.70752	-0.000976562		26.8666	47.7553
			3.70981	0.00879		26.8832	47.7448
			3.71211	0.00879		26.8999	47.6364
			3.7144	-0.000976562		26.9166	47.5492
			3.7167	-0.01074		26.9332	47.5482
			3.71899	-0.000976562		26.9499	47.4155
			3.72129	-0.000976562		26.9666	47.3876
			3.72358	0.01855		26.9832	47.228
			3.72588	0.02832		26.9999	47.1195
			3.72817	0.00879		27.0166	47.0345
			3.73047	-0.000976562		27.0332	47.0382
			3.73276	0.01855		27.0499	46.8641
			3.73506	-0.01074		27.0666	46.7708
			3.73735	-0.01074		27.0832	46.7638
			3.73965	-0.000976562		27.0999	46.6141
			3.74194	0.01855		27.1166	46.5045
			3.74424	-0.000976562		27.1332	46.4918
			3.74653	-0.01074		27.1499	46.3691
			3.74883	-0.03027		27.1666	46.2889
			3.75112	0.01855		27.1832	46.2523
			3.75342	-0.03027		27.1999	46.0895
			3.75571	-0.01074		27.2166	46.0061
			3.75801	0.00879		27.2332	45.9782
			3.7603	0.00879		27.2499	45.8201
			3.7626	-0.01074		27.2666	45.716
			3.76489	-0.04004		27.2832	45.5952
			3.76719	-0.000976562		27.2999	45.5827
			3.76948	-0.000976562		27.3166	45.4913
			3.77178	-0.02051		27.3332	45.3204
			3.77407	0.00879		27.3499	45.2184
			3.77637	-0.04004		27.3666	45.2222
			3.77866	-0.000976562		27.3832	45.0524
			3.78096	-0.01074		27.3999	44.9412
			3.78325	0.01855		27.4166	44.8293
			3.78555	-0.000976562		27.4332	44.8199
			3.78784	0.02832		27.4499	44.6798
			3.79014	-0.01074		27.4666	44.5611
			3.79243	-0.01074		27.4832	44.4457
			3.79473	-0.000976562		27.4999	44.4209
			3.79702	0.02832		27.5166	44.3495
			3.79932	-0.01074		27.5332	44.1569
			3.80161	-0.000976562		27.5499	44.0917
			3.80391	-0.01074		27.5666	44.0709
			3.8062	-0.000976562		27.5832	44.0639
			3.8085	0.01855		27.5999	44.008
			3.81079	0.00879		27.6166	44.0548
			3.81309	0.01855		27.6332	44.0217
			3.81538	-0.000976562		27.6499	44.0279
			3.81768	-0.000976562		27.6666	44.0298
			3.81997	0.00879		27.6832	44.0232
			3.82227	0.01855		27.6999	44.0284
			3.82456	-0.000976562		27.7166	44.044
			3.82686	0.01855		27.7332	44.0433
			3.82915	-0.000976562		27.7499	44.0556
			3.83145	0.01855		27.7666	44.1924
			3.83374	0.00879		27.7832	44.1598
			3.83604	0.01855		27.7999	44.186
			3.83833	-0.01074		27.8166	44.2778
			3.84063	0.02832		27.8332	44.3541
			3.84292	-0.000976562		27.8499	44.3103
			3.84522	-0.01074		27.8666	44.4422
			3.84751	0.01855		27.8832	44.4097
			3.84981	-0.000976562		27.8999	44.468
			3.8521	-0.000976562		27.9166	44.5611
			3.8544	-0.02051		27.9332	44.5356
			3.85669	-0.01074		27.9499	44.5434
			3.85899	-0.000976562		27.9666	44.5864
			3.86128	0.00879		27.9832	44.7393
			3.86358	-0.000976562		27.9999	44.7006
			3.86587	-0.000976562		28.0165	44.856
			3.86817	-0.01074		28.0332	44.8159
			3.87046	-0.000976562		28.0499	44.8908
			3.87276	-0.000976562		28.0665	44.9914
			3.87505	0.00879		28.0832	45.0097
			3.87735	-0.01074		28.0999	45.1121
			3.87964	0.02832		28.1166	45.1153
			3.88194	-0.01074		28.1332	45.2343
			3.88423	0.00879		28.1499	45.2379
			3.88653	-0.02051		28.1666	45.3608
			3.88882	0.02832		28.1832	45.3213
			3.89112	0.02832		28.1999	45.4552
			3.89341	0.01855		28.2166	45.4316
			3.89571	-0.000976562		28.2332	45.4589
			3.898	-0.000976562		28.2499	45.5603
			3.9003	-0.000976562		28.2665	45.626
			3.90259	-0.000976562		28.2832	45.6956
			3.90489	0.00879		28.2999	45.752
			3.90718	-0.000976562		28.3165	45.8065
			3.90948	-0.01074		28.3332	45.8873
			3.91177	0.01855		28.3499	45.9642
			3.91407	-0.01074		28.3666	45.9401
			3.91636	0.01855		28.3832	45.9551
			3.91866	0.00879		28.3999	46.0771
			3.92095	0.00879		28.4166	46.067
			3.92325	-0.03027		28.4332	46.1268
			3.92554	0.02832		28.4499	46.2744
			3.92784	-0.000976562		28.4666	46.3044
			3.93013	0.02832		28.4832	46.4067
			3.93243	-0.04004		28.4999	46.4698
			3.93472	-0.000976562		28.5165	46.5358
			3.93702	-0.000976562		28.5332	46.6167
			3.93931	0.00879		28.5499	46.663
			3.94161	-0.000976562		28.5665	46.7239
			3.9439	-0.02051		28.5832	46.7258
			3.9462	-0.02051		28.5999	46.7234
			3.94849	0.00879		28.6166	46.8886
			3.95079	-0.01074		28.6332	46.8866
			3.95308	-0.000976562		28.6499	47.0144
			3.95538	-0.000976562		28.6666	47.0327
			3.95767	0.01855		28.6832	47.1193
			3.95997	-0.03027		28.6999	47.1467
			3.96226	-0.03027		28.7166	47.2831
			3.96456	0.01855		28.7332	47.3276
			3.96685	0.01855		28.7499	47.4226
			3.96915	-0.000976562		28.7665	47.4707
			3.97144	0.00879		28.7832	47.4771
			3.97374	-0.000976562		28.7999	47.5441
			3.97603	0.00879		28.8165	47.6883
			3.97833	-0.03027		28.8332	47.6957
			3.98062	0.02832		28.8499	47.8054
			3.98292	-0.01074		28.8666	47.7437
			3.98521	0.02832		28.8832	47.8057
			3.98751	0.00879		28.8999	47.7877
			3.9898	-0.000976562		28.9166	47.752
			3.9921	-0.01074		28.9332	47.6403
			3.99439	0.00879		28.9499	47.6104
			3.99669	-0.000976562		28.9666	47.4928
			3.99898	0.02832		28.9832	47.467
			4.00128	0.01855		28.9999	47.4291
			4.00357	-0.01074		29.0165	47.3089
			4.00587	-0.000976562		29.0332	47.304
			4.00816	0.00879		29.0499	47.2604
			4.01046	-0.000976562		29.0665	47.1799
			4.01275	-0.01074		29.0832	47.0996
			4.01505	-0.03027		29.0999	46.9813
			4.01734	-0.000976562		29.1166	47.0374
			4.01964	-0.02051		29.1332	46.9928
			4.02193	0.01855		29.1499	46.9995
			4.02423	-0.03027		29.1666	47.012
			4.02652	0.02832		29.1832	47.1357
			4.02882	-0.000976562		29.1999	47.1164
			4.03111	0.00879		29.2166	47.1707
			4.03341	-0.000976562		29.2332	47.2791
			4.0357	0.02832		29.2499	47.2691
			4.038	0.01855		29.2665	47.426
			4.04029	0.00879		29.2832	47.4432
			4.04259	0.02832		29.2999	47.4849
			4.04488	-0.000976562		29.3165	47.4816
			4.04718	-0.000976562		29.3332	47.6033
			4.04947	-0.000976562		29.3499	47.6748
			4.05177	-0.000976562		29.3666	47.7435
			4.05406	-0.000976562		29.3832	47.7815
			4.05636	-0.01074		29.3999	47.8207
			4.05865	0.00879		29.4166	47.7452
			4.06095	0.02832		29.4332	47.7602
			4.06324	0.02832		29.4499	47.6298
			4.06554	-0.01074		29.4666	47.6282
			4.06783	-0.01074		29.4832	47.4979
			4.07013	0.01855		29.4999	47.4905
			4.07242	-0.000976562		29.5165	47.3745
			4.07472	-0.01074		29.5332	47.2747
			4.07701	0.01855		29.5499	47.3082
			4.07931	-0.000976562		29.5665	47.1626
			4.0816	0.00879		29.5832	47.1696
			4.0839	0.01855		29.5999	47.0266
			4.08619	0.00879		29.6166	47.0471
			4.08849	-0.000976562		29.6332	46.9871
			4.09078	0.02832		29.6499	46.8533
			4.09308	-0.000976562		29.6666	46.8505
			4.09537	0.02832		29.6832	46.8638
			4.09767	-0.03027		29.6999	46.8871
			4.09996	0.03809		29.7166	46.9993
			4.10226	-0.000976562		29.7332	47.029
			4.10455	0.00879		29.7499	47.0799
			4.10685	-0.000976562		29.7665	47.1632
			4.10914	0.02832		29.7832	47.2127
			4.11144	0.00879		29.7999	47.3126
			4.11373	0.00879		29.8165	47.2809
			4.11603	-0.03027		29.8332	47.4471
			4.11832	0.02832		29.8499	47.4848
			4.12062	-0.000976562		29.8666	47.5678
			4.12291	-0.03027		29.8832	47.6337
			4.12521	-0.03027		29.8999	47.6342
			4.1275	0.02832		29.9166	47.677
			4.1298	-0.000976562		29.9332	47.8219
			4.13209	-0.01074		29.9499	47.8989
			4.13439	-0.02051		29.9666	47.876
			4.13668	-0.000976562		29.9832	47.9354
			4.13898	-0.01074		29.9999	48.0951
			4.14127	-0.000976562		30.0165	48.0302
			4.14357	-0.000976562		30.0332	48.0392
			4.14586	-0.000976562		30.0499	47.9535
			4.14816	-0.000976562		30.0665	47.8832
			4.15045	-0.01074		30.0832	47.8435
			4.15275	-0.02051		30.0999	47.7349
			4.15504	0.02832		30.1166	47.703
			4.15734	-0.01074		30.1332	47.7112
			4.15963	-0.02051		30.1499	47.602
			4.16193	-0.03027		30.1666	47.5017
			4.16422	-0.000976562		30.1832	47.554
			4.16652	-0.000976562		30.1999	47.515
			4.16881	-0.000976562		30.2166	47.5253
			4.17111	-0.01074		30.2332	47.6281
			4.1734	0.00879		30.2499	47.7038
			4.1757	-0.000976562		30.2665	47.6709
			4.17799	-0.000976562		30.2832	47.8221
			4.18029	-0.01074		30.2999	47.8199
			4.18258	-0.000976562		30.3165	47.9215
			4.18488	-0.000976562		30.3332	47.9777
			4.18717	0.00879		30.3499	48.0627
			4.18947	-0.01074		30.3666	48.112
			4.19176	0.00879		30.3832	48.177
			4.19406	-0.000976562		30.3999	48.1917
			4.19635	-0.000976562		30.4165	48.1661
			4.19865	-0.000976562		30.4332	48.0771
			4.20094	0.01855		30.4499	48.0807
			4.20324	0.04785		30.4665	47.9806
			4.20553	-0.01074		30.4832	47.8835
			4.20783	-0.01074		30.4999	47.8089
			4.21012	-0.000976562		30.5165	47.7658
			4.21242	-0.03027		30.5332	47.6917
			4.21471	-0.000976562		30.5499	47.6358
			4.21701	-0.000976562		30.5665	47.6316
			4.2193	0.00879		30.5832	47.6466
			4.2216	-0.000976562		30.5999	47.6907
			4.22389	0.00879		30.6165	47.7969
			4.22619	-0.01074		30.6332	47.7622
			4.22848	-0.01074		30.6499	47.8419
			4.23078	-0.000976562		30.6665	47.9218
			4.23307	0.01855		30.6832	47.9745
			4.23537	0.01855		30.6999	48.0556
			4.23766	-0.000976562		30.7165	48.0628
			4.23996	-0.03027		30.7332	48.2022
			4.24225	-0.000976562		30.7499	48.1372
			4.24455	-0.01074		30.7665	48.1792
			4.24684	-0.03027		30.7832	48.255
			4.24914	0.00879		30.7999	48.1356
			4.25143	0.01855		30.8165	48.2006
			4.25373	0.02832		30.8332	48.1565
			4.25602	-0.000976562		30.8499	48.0247
			4.25832	-0.01074		30.8665	48.0016
			4.26061	-0.03027		30.8832	47.9532
			4.26291	-0.03027		30.8999	47.8597
			4.2652	-0.000976562		30.9165	47.8267
			4.2675	-0.000976562		30.9332	47.7371
			4.26979	-0.000976562		30.9499	47.6237
			4.27209	-0.000976562		30.9665	47.675
			4.27438	-0.02051		30.9832	47.629
			4.27668	-0.000976562		30.9999	47.6219
			4.27897	-0.000976562		31.0165	47.6461
			4.28127	0.00879		31.0332	47.6774
			4.28356	-0.000976562		31.0499	47.7966
			4.28586	-0.03027		31.0665	47.8008
			4.28815	-0.01074		31.0832	47.885
			4.29045	0.00879		31.0999	47.9737
			4.29274	-0.000976562		31.1165	47.9614
			4.29504	0.00879		31.1332	48.0993
			4.29733	0.01855		31.1499	48.036
			4.29963	0.00879		31.1665	48.0709
			4.30192	-0.02051		31.1832	48.0439
			4.30422	0.00879		31.1999	47.914
			4.30651	0.01855		31.2165	47.8701
			4.30881	-0.02051		31.2332	47.7557
			4.3111	-0.01074		31.2499	47.7474
			4.3134	-0.02051		31.2665	47.627
			4.31569	0.00879		31.2832	47.6933
			4.31799	-0.000976562		31.2999	47.637
			4.32028	0.01855		31.3165	47.6723
			4.32258	0.03809		31.3332	47.7598
			4.32487	0.01855		31.3499	47.8255
			4.32717	-0.000976562		31.3665	47.8055
			4.32946	0.01855		31.3832	47.8798
			4.33176	0.00879		31.3999	47.9859
			4.33405	0.02832		31.4165	47.9752
			4.33635	0.02832		31.4332	48.072
			4.33864	-0.01074		31.4499	48.0344
			4.34094	0.00879		31.4665	48.0739
			4.34323	-0.000976562		31.4832	48.1269
			4.34553	-0.02051		31.4999	48.1244
			4.34782	0.00879		31.5165	47.9876
			4.35012	0.00879		31.5332	48.0625
			4.35241	0.00879		31.5499	47.9139
			4.35471	-0.03027		31.5665	47.9117
			4.357	0.01855		31.5832	47.7428
			4.3593	-0.02051		31.5999	47.6867
			4.36159	0.01855		31.6165	47.6807
			4.36389	-0.02051		31.6332	47.5364
			4.36618	0.02832		31.6499	47.5564
			4.36848	0.02832		31.6665	47.361
			4.37077	-0.03027		31.6832	47.3646
			4.37307	-0.000976562		31.6999	47.2656
			4.37536	-0.01074		31.7165	47.2545
			4.37766	-0.01074		31.7332	47.2417
			4.37995	0.01855		31.7499	47.2408
			4.38225	-0.000976562		31.7665	47.254
			4.38454	0.00879		31.7832	47.2743
			4.38684	-0.01074		31.7999	47.3632
			4.38913	0.02832		31.8165	47.4323
			4.39143	-0.000976562		31.8332	47.3854
			4.39372	0.02832		31.8499	47.45
			4.39602	-0.000976562		31.8665	47.5569
			4.39831	-0.000976562		31.8832	47.5317
			4.40061	-0.02051		31.8999	47.6513
			4.4029	0.01855		31.9165	47.7105
			4.4052	0.03809		31.9332	47.6636
			4.40749	-0.000976562		31.9499	47.7762
			4.40979	0.01855		31.9665	47.8044
			4.41208	-0.000976562		31.9832	47.7331
			4.41438	0.00879		31.9999	47.5914
			4.41667	-0.000976562		32.0165	47.6026
			4.41897	-0.03027		32.0332	47.4934
			4.42126	0.00879		32.0499	47.4432
			4.42356	0.01855		32.0665	47.454
			4.42585	0.00879		32.0832	47.2882
			4.42815	-0.01074		32.0999	47.3108
			4.43044	0.00879		32.1165	47.1338
			4.43274	0.01855		32.1332	47.0719
			4.43503	0.02832		32.1499	46.9808
			4.43733	-0.01074		32.1665	46.9395
			4.43962	0.01855		32.1832	46.9244
			4.44192	-0.02051		32.1999	46.9568
			4.44421	0.01855		32.2165	46.9864
			4.44651	-0.000976562		32.2332	47.0447
			4.4488	-0.000976562		32.2499	47.0043
			4.4511	-0.03027		32.2665	47.0142
			4.45339	-0.000976562		32.2832	47.1699
			4.45569	-0.02051		32.2999	47.1117
			4.45798	-0.000976562		32.3165	47.1589
			4.46028	-0.000976562		32.3332	47.3001
			4.46257	-0.000976562		32.3499	47.2714
			4.46487	-0.000976562		32.3665	47.4195
			4.46716	0.01855		32.3832	47.3487
			4.46946	-0.01074		32.3999	47.4439
			4.47175	0.02832		32.4165	47.5421
			4.47405	-0.04004		32.4332	47.5873
			4.47634	0.00879		32.4499	47.6663
			4.47864	-0.000976562		32.4665	47.6529
			4.48093	-0.01074		32.4832	47.6962
			4.48323	-0.01074		32.4999	47.7759
			4.48552	0.00879		32.5165	47.7738
			4.48782	-0.01074		32.5332	47.6167
			4.49011	-0.000976562		32.5499	47.6826
			4.49241	-0.000976562		32.5665	47.5939
			4.4947	-0.000976562		32.5832	47.5017
			4.497	-0.01074		32.5999	47.409
			4.49929	0.01855		32.6165	47.4208
			4.50159	0.02832		32.6332	47.2719
			4.50388	0.02832		32.6499	47.2975
			4.50618	-0.01074		32.6665	47.117
			4.50847	0.03809		32.6832	47.0691
			4.51077	-0.000976562		32.6999	47.034
			4.51306	-0.02051		32.7165	46.9041
			4.51536	-0.02051		32.7332	46.9067
			4.51765	0.01855		32.7499	46.8845
			4.51995	-0.000976562		32.7665	46.8962
			4.52224	0.02832		32.7832	46.8658
			4.52454	0.00879		32.7999	46.8609
			4.52683	-0.02051		32.8165	46.8728
			4.52913	-0.02051		32.8332	46.8709
			4.53142	-0.03027		32.8499	46.9276
			4.53372	-0.01074		32.8665	47.0075
			4.53601	-0.01074		32.8832	46.9931
			4.53831	-0.01074		32.8999	47.0369
			4.5406	-0.000976562		32.9165	47.1393
			4.5429	-0.000976562		32.9332	47.1036
			4.54519	0.02832		32.9499	47.1621
			4.54749	-0.04004		32.9665	47.3025
			4.54978	-0.000976562		32.9832	47.2305
			4.55208	-0.04004		32.9999	47.3156
			4.55437	0.01855		33.0165	47.3773
			4.55667	0.01855		33.0332	47.4352
			4.55896	0.02832		33.0499	47.4239
			4.56126	-0.01074		33.0665	47.3811
			4.56355	-0.000976562		33.0832	47.2527
			4.56585	-0.000976562		33.0999	47.228
			4.56814	0.00879		33.1165	47.1044
			4.57044	-0.02051		33.1332	47.066
			4.57273	0.00879		33.1499	47.0329
			4.57503	-0.000976562		33.1665	46.9406
			4.57732	-0.03027		33.1832	46.8928
			4.57962	-0.01074		33.1999	46.8416
			4.58191	0.00879		33.2165	46.7178
			4.58421	0.00879		33.2332	46.7917
			4.5865	-0.000976562		33.2499	46.7172
			4.5888	-0.01074		33.2665	46.7185
			4.59109	-0.01074		33.2832	46.7674
			4.59339	-0.000976562		33.2999	46.8873
[truncated: 122,417 more rows]

## Sheet: Fig 3b
	Time(s)
Position(mm)		0	1	2	3	4	5	6	7	8	9	10	11	12	13	14	15	16	17	18	19	20	21	22	23	24	25	26	27	28	29	30	31	32	33	34	35	36	37	38	39	40	41	42	43	44	45	46	47
	0	19.9807	20.0245	20.067	20.1082	20.148	20.1864	20.2234	20.2591	20.2935	20.3264	20.358	20.3882	20.4171	20.4446	20.4708	20.4955	20.5379	20.5941	20.6379	20.6544	20.6676	20.6746	20.6655	20.6612	20.6662	20.653	20.6365	20.6083	20.568	20.5269	20.4688	20.421	20.3921	20.3884	20.38	20.3785	20.3475	20.3064	20.2862	20.26	20.2488	20.2457	20.2616	20.2823	20.2815	20.2992	20.3134	20.3317
	0.82	20.0664	20.1065	20.1452	20.1825	20.2183	20.2527	20.2857	20.3173	20.3474	20.3762	20.4035	20.4293	20.4538	20.4768	20.4984	20.5186	20.5566	20.5937	20.6304	20.6548	20.6733	20.6786	20.6781	20.6613	20.647	20.6329	20.6099	20.5795	20.5441	20.503	20.4547	20.4071	20.3827	20.3857	20.3895	20.3813	20.3545	20.3233	20.3123	20.2932	20.2833	20.2899	20.3026	20.3235	20.3344	20.3522	20.3617	20.3832
	1.64	19.9458	20.002	20.0558	20.1072	20.1563	20.203	20.2473	20.2893	20.3289	20.3661	20.401	20.4335	20.4636	20.4914	20.5168	20.5399	20.5757	20.6083	20.6519	20.6688	20.6838	20.6851	20.6843	20.6615	20.643	20.6284	20.6113	20.5828	20.5461	20.5105	20.4592	20.4122	20.3827	20.3812	20.3823	20.3744	20.3437	20.31	20.3026	20.2796	20.2719	20.2681	20.2696	20.2805	20.2866	20.2983	20.3004	20.3134
	2.46	20.0485	20.0584	20.0722	20.09	20.1118	20.1375	20.1672	20.2008	20.2384	20.2799	20.3254	20.3749	20.4283	20.4857	20.547	20.6123	20.7413	20.8855	21.0176	21.1134	21.2083	21.2655	21.3088	21.3348	21.3621	21.3636	21.3478	21.323	21.2809	21.2127	21.1135	21.0247	20.9306	20.8637	20.7937	20.6935	20.5585	20.4253	20.3325	20.2448	20.2011	20.2066	20.255	20.3348	20.4135	20.4903	20.5487	20.611
	3.28	19.9798	19.9974	20.0255	20.0641	20.1132	20.1727	20.2428	20.3233	20.4143	20.5159	20.6279	20.7504	20.8833	21.0268	21.1808	21.3452	21.6699	21.9974	22.3137	22.5903	22.8373	23.0449	23.2023	23.3141	23.3939	23.4428	23.445	23.4041	23.3102	23.17	22.9809	22.7675	22.5328	22.2977	22.0526	21.7724	21.478	21.1995	20.9765	20.7982	20.6822	20.6607	20.7234	20.8445	20.9936	21.1795	21.3422	21.503
	4.1	19.7487	19.8457	19.9524	20.0691	20.1955	20.3318	20.478	20.6339	20.7998	20.9754	21.1609	21.3563	21.5615	21.7765	22.0014	22.2361	22.6577	23.094	23.5206	23.883	24.2029	24.4738	24.694	24.864	25.003	25.0782	25.0922	25.0466	24.9076	24.7227	24.4617	24.1757	23.8693	23.5657	23.2418	22.8833	22.5134	22.1908	21.9317	21.7254	21.6145	21.5926	21.6636	21.8115	21.9993	22.2131	22.4237	22.6345
	4.92	19.4754	19.653	19.8403	20.0373	20.2438	20.4601	20.6859	20.9214	21.1666	21.4214	21.6858	21.9598	22.2435	22.5369	22.8398	23.1525	23.6966	24.2606	24.7982	25.2738	25.694	26.0394	26.318	26.5228	26.6886	26.7854	26.8032	26.7424	26.5792	26.3478	26.035	25.6873	25.3145	24.9337	24.5384	24.1291	23.7057	23.3386	23.0377	22.8236	22.7158	22.7103	22.8043	22.9682	23.1744	23.4236	23.665	23.9067
	5.74	19.273	19.5309	19.796	20.0681	20.3474	20.6337	20.9271	21.2276	21.5352	21.8499	22.1716	22.5005	22.8364	23.1795	23.5296	23.8868	24.5043	25.1214	25.7174	26.2384	26.6901	27.0715	27.3672	27.5851	27.7381	27.8143	27.8214	27.7391	27.5578	27.2911	26.9581	26.5806	26.1926	25.7939	25.3912	24.9671	24.5455	24.1657	23.8794	23.6713	23.5773	23.5753	23.6822	23.8753	24.1037	24.3741	24.6492	24.9181
	6.56	19.0826	19.4225	19.7664	20.1144	20.4665	20.8226	21.1828	21.5471	21.9155	22.288	22.6645	23.0451	23.4298	23.8185	24.2114	24.6083	25.2718	25.9215	26.5588	27.1195	27.6035	28.0052	28.3288	28.5617	28.7189	28.7922	28.7911	28.7	28.5108	28.2432	27.892	27.5005	27.0749	26.67	26.2548	25.8319	25.4035	25.0334	24.7517	24.548	24.4607	24.4698	24.5702	24.7476	24.9778	25.2505	25.5164	25.7798
	7.38	19.0784	19.448	19.8222	20.2008	20.584	20.9718	21.364	21.7608	22.1621	22.5679	22.9783	23.3931	23.8126	24.2365	24.665	25.098	25.8022	26.5081	27.1965	27.8037	28.3386	28.7973	29.1587	29.4148	29.5935	29.6764	29.6728	29.5873	29.3931	29.1268	28.766	28.364	27.9252	27.5053	27.0723	26.6214	26.1877	25.8181	25.5418	25.3436	25.2604	25.2624	25.3601	25.5363	25.7642	26.0429	26.3435	26.6488
	8.2	18.9744	19.3885	19.8059	20.2267	20.6509	21.0785	21.5094	21.9437	22.3814	22.8225	23.2669	23.7147	24.1658	24.6204	25.0783	25.5396	26.2924	27.0356	27.7454	28.3948	28.9689	29.4587	29.8376	30.1075	30.2827	30.3521	30.33	30.2148	30.0166	29.7371	29.3777	28.9592	28.5322	28.0905	27.6373	27.1701	26.7316	26.3713	26.1184	25.958	25.8977	25.9437	26.0702	26.2649	26.5076	26.8062	27.1387	27.4745
	9.02	19.0144	19.4547	19.8978	20.3437	20.7923	21.2438	21.698	22.1549	22.6147	23.0772	23.5425	24.0106	24.4814	24.955	25.4314	25.9106	26.6859	27.4597	28.1995	28.8677	29.4812	29.9905	30.401	30.6586	30.8108	30.8454	30.7808	30.6439	30.4185	30.1317	29.7588	29.3412	28.8968	28.4404	27.976	27.5098	27.0794	26.7353	26.501	26.3622	26.3286	26.3919	26.5415	26.7674	27.0378	27.3793	27.7536	28.1333
	9.84	18.9672	19.4551	19.9438	20.4332	20.9233	21.4142	21.9059	22.3982	22.8914	23.3853	23.8799	24.3753	24.8714	25.3683	25.8659	26.3643	27.1544	27.9401	28.7046	29.4065	30.0305	30.564	30.9598	31.209	31.3437	31.3552	31.2766	31.1286	30.8955	30.5943	30.2187	29.7994	29.3452	28.8739	28.3935	27.923	27.49	27.1437	26.9182	26.7876	26.7772	26.8662	27.0392	27.2815	27.5727	27.9289	28.3255	28.7434
	10.66	19.0444	19.5768	20.108	20.638	21.1669	21.6947	22.2213	22.7468	23.2711	23.7943	24.3163	24.8372	25.357	25.8756	26.393	26.9093	27.7166	28.5115	29.295	30.0033	30.6477	31.1734	31.5785	31.8207	31.9552	31.9776	31.9133	31.7825	31.5874	31.3312	31.0144	30.6349	30.215	29.7599	29.2806	28.7859	28.3306	27.9625	27.714	27.5635	27.5144	27.5604	27.6921	27.8921	28.1467	28.4751	28.8591	29.2766
	11.48	19.1326	19.6584	20.1835	20.7079	21.2316	21.7547	22.277	22.7986	23.3196	23.8398	24.3594	24.8783	25.3964	25.9139	26.4307	26.9468	27.7165	28.4947	29.2666	29.9789	30.6175	31.1619	31.5732	31.8329	31.9878	32.0414	32.0193	31.9334	31.7806	31.5867	31.3261	31.0283	30.6771	30.2779	29.831	29.3721	28.9518	28.6231	28.3933	28.2597	28.2104	28.225	28.3102	28.457	28.6705	28.9578	29.3008	29.6917
	12.3	19.4786	19.9648	20.4531	20.9435	21.4358	21.9303	22.4267	22.9252	23.4257	23.9283	24.4329	24.9396	25.4482	25.959	26.4717	26.9865	27.745	28.5155	29.2779	29.9914	30.636	31.1765	31.6024	31.8795	32.0637	32.1417	32.1614	32.1301	32.033	31.8958	31.7211	31.5012	31.2227	30.8822	30.4897	30.0864	29.7181	29.419	29.2075	29.0745	29.0186	29.0188	29.0892	29.2146	29.4028	29.6746	30.0049	30.3766
	13.12	19.2791	19.7988	20.3192	20.8404	21.3622	21.8848	22.4081	22.9321	23.4567	23.9822	24.5083	25.0351	25.5627	26.0909	26.6199	27.1496	27.92	28.7039	29.4772	30.1964	30.8563	31.3955	31.8028	32.0784	32.2521	32.341	32.3718	32.3614	32.2893	32.1804	32.0144	31.8105	31.5581	31.251	30.8986	30.5404	30.1973	29.921	29.7109	29.5739	29.5161	29.5231	29.5956	29.7266	29.9126	30.1721	30.495	30.8586
	13.94	19.3693	19.8999	20.4312	20.9632	21.496	22.0295	22.5637	23.0987	23.6344	24.1708	24.7079	25.2457	25.7843	26.3236	26.8636	27.4043	28.1904	28.9865	29.7764	30.5078	31.1742	31.7205	32.1263	32.3975	32.5671	32.6571	32.6931	32.6931	32.6376	32.5375	32.3874	32.2043	31.9724	31.682	31.3439	30.9896	30.6533	30.3702	30.1555	30.0079	29.9473	29.9415	30.0311	30.1742	30.3756	30.6408	30.9559	31.3126
	14.76	19.4359	19.9971	20.5578	21.1181	21.6779	22.2374	22.7964	23.355	23.9132	24.4709	25.0282	25.5851	26.1415	26.6975	27.2532	27.8083	28.6061	29.4199	30.222	30.9671	31.6192	32.1642	32.5741	32.8445	33.0215	33.1092	33.1571	33.1591	33.1159	33.046	32.9235	32.7733	32.5678	32.3158	32.0087	31.6983	31.3919	31.1265	30.9189	30.758	30.673	30.6761	30.7544	30.9064	31.1044	31.3625	31.6595	31.9956
	15.58	19.4418	20.0055	20.5693	21.1334	21.6976	22.2621	22.8269	23.3918	23.957	24.5224	25.088	25.6539	26.2199	26.7862	27.3527	27.9195	28.726	29.5531	30.3758	31.1351	31.8085	32.3787	32.808	33.0888	33.271	33.3742	33.4361	33.4656	33.4384	33.3766	33.2676	33.1215	32.9295	32.6959	32.4282	32.1497	31.8628	31.5987	31.3714	31.1815	31.0907	31.0865	31.1751	31.3431	31.5544	31.8026	32.0779	32.4011
	16.4	19.3811	19.9661	20.551	21.1358	21.7206	22.3053	22.89	23.4746	24.0592	24.6437	25.2282	25.8126	26.3969	26.9812	27.5654	28.1496	28.9796	29.8283	30.6803	31.448	32.1211	32.6798	33.1074	33.3985	33.5918	33.7122	33.7856	33.8218	33.8089	33.7541	33.6535	33.5218	33.3497	33.1406	32.89	32.6244	32.3599	32.107	31.8717	31.6837	31.5658	31.5474	31.6482	31.8249	32.047	32.3184	32.5998	32.9089
	17.22	19.4238	20.0103	20.5977	21.1859	21.7749	22.3648	22.9555	23.5471	24.1394	24.7326	25.3267	25.9216	26.5173	27.1139	27.7112	28.3095	29.1733	30.0532	30.9172	31.7101	32.4041	32.972	33.4085	33.6964	33.8987	34.0307	34.1115	34.1599	34.1506	34.1024	34.0061	33.8794	33.6908	33.4769	33.2354	32.9932	32.7399	32.4908	32.2478	32.0345	31.9095	31.8866	31.9864	32.1803	32.4031	32.6799	32.9698	33.2733
	18.04	19.5533	20.1614	20.7693	21.3771	21.9847	22.5921	23.1994	23.8066	24.4135	25.0203	25.627	26.2335	26.8398	27.446	28.0521	28.6579	29.5307	30.417	31.3025	32.09	32.7799	33.3351	33.7609	34.04	34.2272	34.3414	34.4282	34.4754	34.4711	34.4307	34.3387	34.2105	34.0304	33.8262	33.5962	33.3593	33.1195	32.8704	32.6333	32.4194	32.2974	32.2713	32.374	32.5802	32.826	33.098	33.3868	33.6845
	18.86	19.4077	20.0633	20.7165	21.3673	22.0158	22.6619	23.3057	23.9471	24.5861	25.2228	25.8571	26.489	27.1185	27.7457	28.3706	28.993	29.8908	30.802	31.6825	32.4758	33.1637	33.7195	34.1313	34.4088	34.5939	34.7049	34.7732	34.8088	34.8059	34.7675	34.6796	34.5547	34.3874	34.1846	33.9595	33.7358	33.5131	33.2791	33.0308	32.7924	32.6454	32.6159	32.7256	32.9404	33.1915	33.4703	33.7521	34.0399
	19.68	19.5731	20.238	20.9005	21.5606	22.2183	22.8735	23.5262	24.1766	24.8245	25.4699	26.1129	26.7535	27.3916	28.0273	28.6606	29.2914	30.2178	31.1496	32.0334	32.8238	33.505	34.0626	34.468	34.7396	34.9099	35.0154	35.0828	35.1462	35.154	35.1243	35.05	34.9415	34.7741	34.5728	34.3581	34.1424	33.9223	33.6745	33.4212	33.1767	33.0211	32.975	33.0841	33.2884	33.5539	33.8363	34.1187	34.3761
	20.5	19.5734	20.253	20.9295	21.6029	22.2734	22.9408	23.6051	24.2664	24.9246	25.5798	26.232	26.8811	27.5272	28.1702	28.8102	29.4472	30.3757	31.3166	32.2202	33.0175	33.6944	34.2358	34.6391	34.9051	35.0833	35.1897	35.2655	35.3091	35.327	35.3061	35.2372	35.1216	34.9721	34.7916	34.5772	34.3668	34.1513	33.9109	33.6465	33.3922	33.2401	33.2103	33.3261	33.5448	33.8092	34.0926	34.3687	34.623
	21.32	19.606	20.3017	20.9938	21.6823	22.3672	23.0485	23.7262	24.4004	25.0709	25.7379	26.4012	27.061	27.7172	28.3698	29.0188	29.6642	30.5964	31.5448	32.456	33.2617	33.9419	34.4797	34.8778	35.1557	35.3269	35.4269	35.4963	35.549	35.5686	35.5422	35.4725	35.3606	35.1932	34.9939	34.7694	34.562	34.3438	34.0969	33.8145	33.537	33.3431	33.282	33.3852	33.619	33.906	34.2184	34.504	34.777
	22.14	19.6868	20.3642	21.0399	21.7139	22.3863	23.0569	23.7259	24.3932	25.0588	25.7227	26.385	27.0456	27.7045	28.3617	29.0172	29.6711	30.6332	31.6042	32.53	33.3505	34.0457	34.6163	35.0511	35.3473	35.5427	35.6561	35.7259	35.7782	35.7915	35.7631	35.6848	35.5637	35.3955	35.1983	34.9671	34.7435	34.5107	34.2491	33.9536	33.6613	33.4619	33.4005	33.4972	33.7366	34.0229	34.3423	34.6339	34.8979
	22.96	19.5608	20.2274	20.8936	21.5595	22.225	22.89	23.5548	24.2191	24.8831	25.5467	26.2099	26.8727	27.5352	28.1972	28.8589	29.5203	30.4824	31.4747	32.4309	33.2765	33.9956	34.5842	35.0204	35.3259	35.5304	35.6418	35.72	35.7864	35.8056	35.7766	35.702	35.5903	35.4221	35.2176	34.9842	34.7549	34.5149	34.2503	33.9512	33.6456	33.4273	33.3491	33.4364	33.6734	33.9685	34.2904	34.59	34.8648
	23.78	19.6521	20.3048	20.9584	21.6127	22.2678	22.9237	23.5804	24.2379	24.8962	25.5554	26.2153	26.876	27.5375	28.1998	28.8629	29.5268	30.4948	31.4803	32.4399	33.29	34.0143	34.6187	35.0718	35.4055	35.6291	35.7725	35.862	35.9274	35.9499	35.9305	35.8563	35.7435	35.5881	35.3913	35.1647	34.9357	34.6952	34.4398	34.1377	33.8365	33.6168	33.5364	33.6289	33.8631	34.1705	34.501	34.8175	35.0977
	24.6	19.7195	20.3846	21.05	21.7159	22.3821	23.0486	23.7155	24.3828	25.0504	25.7184	26.3868	27.0556	27.7247	28.3941	29.0639	29.7341	30.7108	31.7074	32.6768	33.5374	34.2726	34.8664	35.3245	35.6445	35.8659	35.9993	36.0894	36.1579	36.1692	36.1479	36.0734	35.9737	35.8147	35.6165	35.3811	35.1476	34.9033	34.6298	34.3205	34.0087	33.7905	33.7259	33.8275	34.0629	34.3699	34.7078	35.0283	35.3263
	25.42	19.6988	20.3592	21.0209	21.6837	22.3476	23.0128	23.6791	24.3466	25.0152	25.685	26.356	27.0282	27.7016	28.3761	29.0518	29.7286	30.7076	31.7264	32.7091	33.576	34.3192	34.9211	35.3978	35.7387	35.9721	36.1042	36.189	36.2597	36.285	36.2672	36.1912	36.081	35.9194	35.7209	35.4844	35.2502	35.0036	34.7247	34.4065	34.0875	33.8511	33.7617	33.8481	34.0761	34.3836	34.7194	35.0589	35.3648
	26.24	19.8725	20.4996	21.123	21.7427	22.3587	22.971	23.5796	24.1845	24.7857	25.3832	25.977	26.5671	27.1535	27.7361	28.3151	28.8904	29.6545	30.447	31.2349	31.9287	32.5176	32.997	33.3728	33.6325	33.8222	33.963	34.095	34.2507	34.3794	34.4998	34.596	34.68	34.7469	34.8017	34.8271	34.8429	34.837	34.7754	34.6268	34.4312	34.2652	34.2003	34.265	34.4205	34.603	34.7809	34.914	34.9988
	27.06	20.1514	20.7596	21.3596	21.9514	22.535	23.1104	23.6776	24.2366	24.7874	25.33	25.8644	26.3906	26.9085	27.4183	27.9199	28.4133	29.0249	29.6733	30.3053	30.8656	31.3466	31.7349	32.0174	32.2156	32.3506	32.4656	32.5963	32.7634	32.9342	33.1176	33.2926	33.4642	33.6334	33.7853	33.9268	34.0665	34.1721	34.2195	34.1803	34.0792	33.9911	33.9563	33.9851	34.0673	34.1491	34.2192	34.2477	34.232
	27.88	20.2419	20.8454	21.4369	22.0163	22.5836	23.1388	23.682	24.213	24.732	25.2388	25.7336	26.2163	26.6869	27.1454	27.5918	28.0261	28.5368	29.0615	29.5965	30.0654	30.4706	30.7956	31.0119	31.139	31.2289	31.3107	31.4174	31.5723	31.7423	31.9505	32.1631	32.3784	32.5956	32.798	32.9706	33.1387	33.2623	33.3424	33.3588	33.3185	33.2711	33.2389	33.2534	33.282	33.2929	33.2832	33.2389	33.1721
	28.7	20.1096	20.6878	21.2526	21.8038	22.3416	22.8659	23.3767	23.8741	24.3579	24.8283	25.2852	25.7285	26.1585	26.5749	26.9779	27.3673	27.8042	28.2558	28.7156	29.132	29.5014	29.7975	29.994	30.1125	30.1821	30.2397	30.333	30.4652	30.6248	30.8093	31.008	31.225	31.4482	31.6495	31.8322	31.9885	32.1075	32.1964	32.25	32.2556	32.2319	32.2314	32.2296	32.2265	32.196	32.1502	32.0793	32.0106
	29.52	20.1099	20.6437	21.1644	21.672	22.1666	22.6481	23.1165	23.5718	24.0141	24.4433	24.8594	25.2624	25.6523	26.0292	26.393	26.7437	27.1251	27.5268	27.93	28.2906	28.6372	28.9275	29.1278	29.2326	29.3004	29.3541	29.4259	29.5454	29.6911	29.8704	30.0601	30.275	30.4945	30.7044	30.872	31.018	31.1282	31.2136	31.2805	31.3167	31.3373	31.3424	31.3162	31.2724	31.2023	31.1252	31.0371	30.9646
	30.34	20.1353	20.6509	21.1522	21.6392	22.1119	22.5702	23.0143	23.4439	23.8593	24.2603	24.647	25.0194	25.3775	25.7212	26.0506	26.3657	26.7017	27.0437	27.3958	27.7228	28.0217	28.2633	28.4242	28.5147	28.5634	28.5903	28.6505	28.7569	28.8828	29.0462	29.2284	29.4224	29.6139	29.7961	29.9356	30.043	30.1303	30.2133	30.3086	30.368	30.4049	30.4064	30.3648	30.2906	30.1714	30.073	29.9899	29.9337
	31.16	19.9827	20.5203	21.0406	21.5438	22.0299	22.4987	22.9504	23.3849	23.8022	24.2024	24.5854	24.9512	25.2998	25.6313	25.9456	26.2427	26.5593	26.871	27.1922	27.4793	27.7501	27.9659	28.1018	28.1622	28.178	28.1723	28.1943	28.2603	28.3503	28.4774	28.612	28.7559	28.906	29.0558	29.1754	29.2535	29.3319	29.4114	29.4909	29.5464	29.5839	29.5796	29.5343	29.4375	29.3215	29.2198	29.1364	29.0943
	31.98	19.748	20.2968	20.8287	21.3438	21.842	22.3234	22.7879	23.2356	23.6665	24.0804	24.4776	24.8579	25.2214	25.568	25.8977	26.2106	26.5846	26.941	27.2956	27.5935	27.8676	28.0983	28.2592	28.3319	28.3659	28.367	28.3786	28.4032	28.4319	28.491	28.5436	28.5902	28.6493	28.7024	28.7341	28.7516	28.7622	28.7768	28.8203	28.8449	28.8791	28.8899	28.8701	28.8221	28.7536	28.7121	28.6792	28.6797
	32.8	19.7939	20.296	20.7831	21.2551	21.7121	22.1539	22.5807	22.9925	23.3891	23.7707	24.1372	24.4886	24.825	25.1462	25.4524	25.7436	26.1017	26.4408	26.7653	27.0466	27.305	27.5336	27.6915	27.7819	27.8246	27.8401	27.8664	27.9098	27.9534	27.9934	28.0412	28.0917	28.1498	28.2048	28.2495	28.2853	28.303	28.3329	28.3716	28.3999	28.4408	28.4742	28.4906	28.4889	28.4593	28.4535	28.4529	28.4724
	33.62	19.7253	20.2148	20.6891	21.1481	21.5917	22.0201	22.4331	22.8309	23.2133	23.5805	23.9323	24.2689	24.5901	24.896	25.1867	25.462	25.8063	26.1307	26.4266	26.6701	26.8918	27.0832	27.2242	27.3073	27.3692	27.4135	27.458	27.5142	27.5672	27.609	27.6288	27.6557	27.6958	27.7542	27.8228	27.8709	27.9088	27.9297	27.9664	28.0092	28.0544	28.1104	28.1578	28.1931	28.1856	28.192	28.1916	28.1999
	34.44	19.6318	20.1019	20.5573	20.9978	21.4235	21.8344	22.2305	22.6117	22.9782	23.3298	23.6667	23.9887	24.2959	24.5883	24.8658	25.1286	25.4549	25.758	26.0441	26.2839	26.4929	26.6681	26.8023	26.8928	26.9591	27.0051	27.0334	27.0852	27.1222	27.1594	27.1687	27.2015	27.2333	27.2974	27.3712	27.4296	27.4641	27.4836	27.5169	27.5489	27.6087	27.6695	27.7313	27.7827	27.7977	27.8183	27.8205	27.8213
	35.26	19.7962	20.2152	20.6217	21.0156	21.3968	21.7655	22.1216	22.4651	22.796	23.1143	23.42	23.7131	23.9936	24.2615	24.5169	24.7596	25.069	25.3499	25.6115	25.8314	26.0336	26.1943	26.3252	26.4143	26.4852	26.5311	26.5788	26.6415	26.6848	26.723	26.7325	26.739	26.7669	26.8189	26.8861	26.9466	26.9742	26.9931	27.0075	27.0366	27.0905	27.1561	27.2311	27.3031	27.3434	27.3775	27.3896	27.3955
	36.08	19.7734	20.1542	20.5243	20.8835	21.2318	21.5693	21.896	22.2118	22.5168	22.811	23.0943	23.3667	23.6284	23.8791	24.1191	24.3482	24.6448	24.928	25.1866	25.392	25.5702	25.7264	25.853	25.9466	26.0171	26.0724	26.1152	26.1715	26.2026	26.2366	26.249	26.2624	26.2982	26.365	26.4489	26.5142	26.5606	26.586	26.6075	26.6397	26.6954	26.7706	26.8627	26.9396	26.9856	27.0266	27.051	27.0641
	36.9	19.8134	20.1662	20.5089	20.8417	21.1645	21.4772	21.78	22.0727	22.3555	22.6283	22.891	23.1438	23.3865	23.6193	23.8421	24.0548	24.3287	24.5835	24.8229	25.0243	25.1991	25.3378	25.4517	25.5351	25.6087	25.6689	25.7155	25.7758	25.8185	25.8569	25.8664	25.8694	25.891	25.9511	26.0323	26.1014	26.1321	26.1559	26.1835	26.2046	26.2522	26.3377	26.4326	26.5099	26.5469	26.5938	26.6207	26.6324
	37.72	19.8431	20.1714	20.4905	20.8005	21.1012	21.3927	21.675	21.9481	22.2121	22.4668	22.7123	22.9486	23.1757	23.3935	23.6022	23.8017	24.0631	24.2995	24.5365	24.7162	24.8807	25.0193	25.1263	25.2019	25.273	25.3312	25.3855	25.447	25.4874	25.5132	25.5196	25.5163	25.5374	25.5982	25.6728	25.7317	25.7606	25.7736	25.7924	25.8189	25.8612	25.945	26.0498	26.139	26.1983	26.2454	26.2671	26.2895
	38.54	19.7615	20.0798	20.389	20.6891	20.9801	21.2621	21.5349	21.7987	22.0534	22.2991	22.5356	22.763	22.9814	23.1907	23.3909	23.582	23.8303	24.0663	24.2851	24.4592	24.6202	24.7492	24.8475	24.9139	24.9856	25.0414	25.0867	25.1365	25.1682	25.1903	25.182	25.1748	25.1933	25.2471	25.3221	25.3806	25.405	25.4127	25.4332	25.454	25.5139	25.6024	25.7093	25.8083	25.8761	25.9245	25.9516	25.9696
	39.36	19.8642	20.1456	20.4193	20.6854	20.9438	21.1945	21.4376	21.673	21.9008	22.1209	22.3333	22.5381	22.7352	22.9247	23.1065	23.2806	23.5068	23.7239	23.9255	24.0893	24.2373	24.3489	24.4398	24.5125	24.5804	24.6394	24.691	24.7585	24.7903	24.8057	24.7957	24.7882	24.8049	24.867	24.9402	24.9883	25.0013	25.0014	25.0105	25.0137	25.0616	25.1373	25.2377	25.3396	25.4047	25.4564	25.4804	25.5044
	40.18	19.9332	20.1848	20.4303	20.6695	20.9026	21.1294	21.3501	21.5645	21.7728	21.9748	22.1706	22.3603	22.5437	22.7209	22.892	23.0568	23.2855	23.5004	23.697	23.8497	23.9823	24.0932	24.1859	24.2519	24.3223	24.3814	24.4393	24.4906	24.5316	24.5499	24.5414	24.5349	24.5505	24.6195	24.6962	24.7469	24.7493	24.7434	24.7378	24.7538	24.8027	24.8863	24.9862	25.0755	25.1412	25.2058	25.2359	25.2533
	41	19.9876	20.2529	20.5106	20.7607	21.0031	21.2379	21.465	21.6845	21.8964	22.1006	22.2971	22.4861	22.6673	22.841	23.007	23.1654	23.3872	23.5926	23.7855	23.9256	24.0393	24.1304	24.1928	24.2377	24.2947	24.3415	24.3798	24.4144	24.4158	24.4191	24.3951	24.3766	24.3814	24.428	24.5033	24.5504	24.5622	24.5608	24.5701	24.5837	24.6318	24.7168	24.8187	24.9281	25.0072	25.0608	25.0891	25.1023
	41.82	19.9055	20.1413	20.371	20.5946	20.8122	21.0236	21.229	21.4283	21.6215	21.8087	21.9898	22.1647	22.3336	22.4965	22.6532	22.8039	23.0193	23.207	23.3875	23.5298	23.6478	23.7551	23.8277	23.8775	23.941	23.991	24.044	24.0876	24.1078	24.1153	24.0865	24.0682	24.0739	24.1326	24.1896	24.223	24.2161	24.2112	24.2055	24.2102	24.2613	24.3424	24.439	24.5422	24.5996	24.6427	24.6634	24.6608
	42.64	19.871	20.1044	20.3314	20.552	20.766	20.9737	21.1749	21.3696	21.5579	21.7398	21.9152	22.0841	22.2466	22.4027	22.5523	22.6954	22.8993	23.0757	23.2411	23.3726	23.4901	23.5728	23.6414	23.6807	23.7365	23.7781	23.8282	23.8693	23.8856	23.8732	23.8498	23.8195	23.8193	23.878	23.9416	23.9863	23.9915	23.985	23.9884	23.9873	24.0308	24.0997	24.1825	24.2791	24.3436	24.3885	24.4082	24.4064
	43.46	19.9994	20.209	20.4135	20.6128	20.807	20.9961	21.18	21.3589	21.5326	21.7012	21.8646	22.0229	22.1761	22.3242	22.4672	22.605	22.8032	22.975	23.1488	23.2706	23.3795	23.4796	23.544	23.5921	23.6594	23.7112	23.7652	23.8073	23.8236	23.8159	23.7836	23.7522	23.7624	23.8178	23.8886	23.9276	23.9259	23.9103	23.9014	23.9066	23.942	24.007	24.0932	24.1763	24.2306	24.2741	24.2954	24.2945
	44.28	19.9649	20.1725	20.3749	20.5719	20.7635	20.9498	21.1307	21.3063	21.4766	21.6415	21.8011	21.9553	22.1042	22.2477	22.3859	22.5187	22.7016	22.8734	23.0366	23.1589	23.257	23.3445	23.4087	23.452	23.513	23.5738	23.6221	23.665	23.6759	23.6681	23.6363	23.6267	23.6411	23.6865	23.7441	23.7733	23.7639	23.7432	23.719	23.7129	23.7462	23.8073	23.8866	23.959	23.9976	24.039	24.0504	24.0452
	45.1	19.9385	20.1375	20.3313	20.5198	20.703	20.881	21.0536	21.221	21.3831	21.54	21.6915	21.8378	21.9788	22.1145	22.245	22.3701	22.5464	22.7093	22.8678	22.9861	23.0754	23.1473	23.2022	23.2453	23.2995	23.3504	23.3841	23.4265	23.4483	23.4478	23.4194	23.3929	23.3837	23.4264	23.4931	23.529	23.5149	23.4855	23.4436	23.4187	23.4365	23.4986	23.5827	23.6636	23.7097	23.7531	23.7617	23.7581
	45.92	20.0027	20.1928	20.378	20.5585	20.7341	20.905	21.0711	21.2324	21.3889	21.5406	21.6876	21.8297	21.9671	22.0996	22.2274	22.3503	22.5373	22.7025	22.8583	22.9707	23.0612	23.136	23.176	23.2218	23.264	23.3116	23.3508	23.3923	23.4022	23.3888	23.363	23.3374	23.3413	23.3905	23.4489	23.4706	23.4542	23.4185	23.3793	23.3555	23.3724	23.4214	23.4985	23.5764	23.6185	23.6548	23.6704	23.6583
	46.74	19.9883	20.1678	20.3424	20.5122	20.6771	20.8371	20.9923	21.1427	21.2882	21.4288	21.5645	21.6954	21.8215	21.9427	22.059	22.1705	22.3206	22.4687	22.606	22.7047	22.7876	22.8485	22.9029	22.9415	23.0026	23.0506	23.0936	23.1358	23.1405	23.1364	23.1014	23.0815	23.0865	23.1312	23.184	23.2157	23.2078	23.1751	23.1356	23.1003	23.112	23.1563	23.2289	23.3061	23.3528	23.3882	23.3981	23.3975
	47.56	19.8131	19.9984	20.1789	20.3545	20.5251	20.6909	20.8519	21.0079	21.159	21.3053	21.4467	21.5831	21.7148	21.8415	21.9633	22.0802	22.2463	22.4132	22.5629	22.6616	22.7508	22.824	22.8651	22.9088	22.952	22.9903	23.0278	23.0483	23.0443	23.0282	23.0001	22.9742	22.9661	22.9906	23.0274	23.0346	22.9993	22.9606	22.9157	22.8853	22.9083	22.9523	23.0272	23.0898	23.1309	23.1598	23.1696	23.1869
	48.38	19.911	20.0818	20.2481	20.4101	20.5676	20.7207	20.8694	21.0136	21.1535	21.2889	21.4199	21.5465	21.6687	21.7864	21.8998	22.0087	22.1731	22.3223	22.4622	22.5617	22.6348	22.6878	22.7302	22.7588	22.8097	22.8529	22.8946	22.9191	22.9255	22.9137	22.8749	22.8469	22.8453	22.8692	22.9156	22.9185	22.8889	22.8454	22.8069	22.7801	22.7924	22.8365	22.9097	22.9661	23.0069	23.0428	23.055	23.0524
	49.2	19.8823	20.047	20.2074	20.3635	20.5154	20.6629	20.8061	20.9451	21.0798	21.2101	21.3362	21.458	21.5754	21.6886	21.7975	21.9021	22.0633	22.2107	22.3472	22.4461	22.5215	22.5688	22.6072	22.626	22.6619	22.7048	22.7337	22.7545	22.7575	22.7359	22.6975	22.6705	22.6612	22.6904	22.7392	22.7565	22.7144	22.6731	22.6294	22.6029	22.6158	22.6516	22.7128	22.7759	22.8198	22.8515	22.86	22.8522
	50.02	19.8824	20.0414	20.196	20.3463	20.4921	20.6336	20.7707	20.9035	21.0318	21.1558	21.2754	21.3906	21.5015	21.6079	21.71	21.8077	21.9538	22.0916	22.2246	22.3173	22.3793	22.4237	22.4582	22.4859	22.5293	22.5532	22.5797	22.594	22.584	22.5629	22.5175	22.4842	22.4771	22.5073	22.5489	22.5656	22.5469	22.5115	22.472	22.4489	22.4673	22.5125	22.5711	22.6279	22.6641	22.6924	22.6934	22.6952
	50.84	19.9772	20.1311	20.2805	20.4253	20.5656	20.7014	20.8327	20.9594	21.0816	21.1993	21.3125	21.4211	21.5252	21.6247	21.7197	21.8102	21.9398	22.0598	22.1747	22.2485	22.3159	22.3624	22.3975	22.4097	22.4552	22.4947	22.511	22.5284	22.523	22.5047	22.4622	22.4184	22.4159	22.4519	22.4968	22.5088	22.4839	22.4393	22.3999	22.3741	22.3952	22.4311	22.4976	22.5659	22.6062	22.6322	22.6377	22.6226
	51.66	19.9944	20.1344	20.2706	20.4031	20.5318	20.6568	20.778	20.8955	21.0092	21.1192	21.2254	21.3279	21.4266	21.5215	21.6127	21.7002	21.8304	21.9445	22.0617	22.1425	22.2079	22.2648	22.2949	22.3134	22.3548	22.3886	22.4116	22.4387	22.434	22.4151	22.3771	22.3412	22.326	22.3395	22.3873	22.3924	22.3632	22.3139	22.2571	22.2167	22.208	22.2362	22.2937	22.3485	22.3972	22.4235	22.4173	22.4001
	52.48	20.0333	20.1686	20.3002	20.4282	20.5526	20.6733	20.7904	20.9039	21.0138	21.1201	21.2227	21.3218	21.4172	21.5089	21.5971	21.6816	21.8074	21.9264	22.0421	22.1131	22.1692	22.2218	22.2491	22.2671	22.3005	22.3261	22.3543	22.3698	22.3654	22.352	22.3122	22.2844	22.278	22.2939	22.3326	22.3415	22.3082	22.2613	22.2173	22.1786	22.1807	22.2082	22.253	22.3047	22.3396	22.3675	22.3712	22.3584
	53.3	20.0154	20.1487	20.2783	20.4042	20.5263	20.6447	20.7594	20.8703	20.9775	21.0809	21.1806	21.2766	21.3688	21.4573	21.542	21.6231	21.7394	21.8468	21.9526	22.0254	22.076	22.1309	22.163	22.1852	22.2266	22.257	22.2821	22.2963	22.2905	22.2773	22.2395	22.2005	22.1884	22.2115	22.2462	22.2601	22.2313	22.1776	22.1308	22.1081	22.1086	22.1305	22.1729	22.2155	22.2468	22.2681	22.2727	22.275
	54.12	20.0833	20.209	20.3312	20.45	20.5654	20.6774	20.786	20.8912	20.9929	21.0913	21.1863	21.2778	21.3659	21.4507	21.532	21.6099	21.7305	21.8388	21.9434	22.0075	22.0636	22.1054	22.1315	22.1421	22.1856	22.2155	22.2376	22.2568	22.2474	22.2176	22.1758	22.1283	22.1086	22.1294	22.1626	22.1676	22.1458	22.1053	22.0564	22.0276	22.0305	22.0541	22.0898	22.1224	22.1445	22.1658	22.1657	22.16
	54.94	20.0105	20.1464	20.2781	20.4057	20.5291	20.6483	20.7633	20.8742	20.9808	21.0834	21.1817	21.2759	21.3658	21.4517	21.5333	21.6108	21.7155	21.8291	21.9235	21.9942	22.0476	22.0958	22.1134	22.1191	22.1403	22.1618	22.1747	22.1848	22.1636	22.1254	22.0744	22.0384	22.0206	22.0405	22.061	22.0614	22.0219	21.9686	21.9209	21.8829	21.8744	21.8877	21.921	21.968	22.0011	22.0302	22.0267	22.0326
	55.76	20.0543	20.1757	20.2937	20.4082	20.5192	20.6269	20.731	20.8317	20.929	21.0228	21.1132	21.2001	21.2836	21.3636	21.4402	21.5134	21.6283	21.7323	21.835	21.8958	21.9448	21.99	22.0085	22.0209	22.053	22.0928	22.1002	22.106	22.0867	22.0565	22.0068	21.9688	21.9383	21.9518	21.9717	21.9714	21.9368	21.882	21.8307	21.7818	21.7752	21.7899	21.8257	21.8553	21.871	21.8947	21.8958	21.8903
	56.58	20.0553	20.1656	20.2731	20.3777	20.4794	20.5782	20.6741	20.7671	20.8572	20.9444	21.0286	21.11	21.1885	21.2641	21.3368	21.4066	21.5222	21.6302	21.7263	21.7831	21.8233	21.8529	21.8713	21.8814	21.9111	21.9234	21.9441	21.9607	21.9535	21.9294	21.8829	21.8467	21.823	21.8498	21.8777	21.8733	21.8416	21.7967	21.7491	21.7135	21.7069	21.7176	21.746	21.7802	21.7902	21.8131	21.8228	21.8136
	57.4	19.957	20.0728	20.1853	20.2945	20.4004	20.503	20.6023	20.6984	20.7912	20.8807	20.9669	21.0498	21.1294	21.2058	21.2789	21.3487	21.4551	21.563	21.6563	21.7155	21.7739	21.8051	21.8109	21.8092	21.8291	21.8569	21.8746	21.8851	21.8687	21.8472	21.7975	21.7519	21.7438	21.7525	21.7684	21.7671	21.7359	21.69	21.6501	21.6183	21.6158	21.6221	21.6417	21.6711	21.6786	21.6931	21.6985	21.6905
	58.22	20.1662	20.2616	20.3545	20.4449	20.5329	20.6184	20.7014	20.782	20.8601	20.9357	21.0089	21.0796	21.1478	21.2136	21.2769	21.3377	21.4427	21.536	21.6271	21.6856	21.7228	21.75	21.7648	21.7689	21.7877	21.7938	21.8014	21.809	21.7909	21.7725	21.7239	21.6939	21.6829	21.7025	21.7268	21.7191	21.6954	21.6586	21.6136	21.5786	21.5742	21.5778	21.5964	21.6174	21.6293	21.6461	21.6369	21.6233
	59.04	20.0645	20.1765	20.2849	20.3897	20.4909	20.5884	20.6824	20.7728	20.8596	20.9427	21.0223	21.0983	21.1706	21.2394	21.3045	21.3661	21.4567	21.5455	21.6258	21.6862	21.7266	21.7573	21.7593	21.755	21.7771	21.7866	21.797	21.804	21.7785	21.7417	21.7036	21.6639	21.6427	21.6583	21.6827	21.6767	21.6486	21.6117	21.5724	21.5398	21.5252	21.5281	21.5378	21.5569	21.5596	21.5681	21.5518	21.5326
	59.86	20.0841	20.1822	20.2775	20.3701	20.46	20.547	20.6313	20.7129	20.7917	20.8677	20.941	21.0115	21.0793	21.1443	21.2066	21.2661	21.3618	21.4446	21.5291	21.5817	21.6147	21.6459	21.6565	21.6436	21.6534	21.6667	21.678	21.6891	21.6666	21.6353	21.5829	21.5396	21.5173	21.5333	21.5456	21.5311	21.5034	21.4616	21.4234	21.381	21.3591	21.3579	21.3729	21.3827	21.3836	21.4044	21.3949	21.3827
	60.68	19.979	20.089	20.1953	20.2978	20.3967	20.4918	20.5832	20.671	20.755	20.8353	20.9119	20.9848	21.054	21.1194	21.1812	21.2393	21.3206	21.3992	21.4815	21.5461	21.5875	21.6116	21.6154	21.5921	21.607	21.6191	21.6186	21.6215	21.6029	21.5739	21.5224	21.482	21.4607	21.4803	21.4987	21.4942	21.4576	21.4299	21.4016	21.3719	21.3601	21.3781	21.3992	21.4218	21.4203	21.434	21.4241	21.4227
	61.5	20.0783	20.1739	20.2666	20.3563	20.443	20.5269	20.6077	20.6857	20.7607	20.8327	20.9018	20.968	21.0312	21.0915	21.1488	21.2032	21.2879	21.3629	21.43	21.4762	21.5126	21.5442	21.5465	21.5409	21.551	21.5573	21.5726	21.5872	21.5733	21.5521	21.5123	21.4705	21.4564	21.4649	21.4849	21.4739	21.4489	21.4173	21.3807	21.3425	21.3269	21.3258	21.3466	21.3662	21.3735	21.3792	21.372	21.3637
	62.32	20.0797	20.172	20.2615	20.3482	20.4322	20.5134	20.5918	20.6674	20.7403	20.8104	20.8777	20.9422	21.004	21.063	21.1192	21.1726	21.2553	21.3364	21.4042	21.4512	21.4851	21.5211	21.5221	21.5249	21.5494	21.5585	21.5719	21.5767	21.5644	21.5342	21.4888	21.4554	21.442	21.4399	21.4524	21.4453	21.4097	21.3599	21.3185	21.2741	21.2623	21.2658	21.2885	21.3114	21.3209	21.3216	21.3122	21.3044
	63.14	20.002	20.0995	20.194	20.2856	20.3741	20.4597	20.5423	20.622	20.6987	20.7723	20.8431	20.9108	20.9756	21.0374	21.0963	21.1521	21.2414	21.329	21.4051	21.4471	21.4884	21.5167	21.5233	21.5208	21.5447	21.5668	21.5727	21.5814	21.5583	21.528	21.4759	21.4258	21.3942	21.4062	21.4204	21.4107	21.375	21.3267	21.2863	21.25	21.2325	21.2228	21.2379	21.2503	21.2428	21.2473	21.2349	21.2187
	63.96	20.0764	20.172	20.2647	20.3544	20.441	20.5247	20.6054	20.6831	20.7578	20.8295	20.8982	20.9639	21.0266	21.0863	21.1431	21.1968	21.2842	21.3677	21.441	21.4857	21.5108	21.5329	21.5304	21.5258	21.5337	21.5553	21.5508	21.5544	21.5277	21.5018	21.446	21.4055	21.3959	21.4057	21.4227	21.4038	21.378	21.3295	21.293	21.259	21.2326	21.2298	21.2453	21.2539	21.2552	21.2577	21.2481	21.24
	64.78	19.946	20.0466	20.1439	20.2377	20.3283	20.4154	20.4992	20.5796	20.6566	20.7303	20.8006	20.8676	20.9311	20.9914	21.0482	21.1017	21.1887	21.263	21.3312	21.3758	21.4102	21.4311	21.4276	21.4148	21.431	21.438	21.44	21.4271	21.4121	21.3841	21.3332	21.2891	21.2711	21.2787	21.2954	21.2819	21.2542	21.2123	21.1695	21.1252	21.1094	21.1105	21.1238	21.1303	21.1359	21.139	21.1386	21.1215
	65.6	20.0763	20.1632	20.2479	20.3303	20.4104	20.4883	20.5638	20.6371	20.7081	20.7768	20.8432	20.9074	20.9693	21.0288	21.0862	21.1412	21.2373	21.3155	21.3986	21.4392	21.4793	21.5123	21.5278	21.5256	21.5494	21.5616	21.5701	21.5742	21.5559	21.5171	21.4668	21.4276	21.4076	21.4113	21.4275	21.4129	21.3688	21.3209	21.2763	21.2378	21.2201	21.2191	21.2251	21.2453	21.2519	21.2516	21.2475	21.2309
	66.42	20.1243	20.2086	20.2905	20.3698	20.4467	20.5211	20.5931	20.6625	20.7295	20.7939	20.8559	20.9154	20.9725	21.027	21.0791	21.1287	21.2195	21.2981	21.3766	21.4289	21.4625	21.4849	21.4811	21.4628	21.4639	21.4549	21.4599	21.4581	21.4389	21.4118	21.3611	21.3202	21.2978	21.3019	21.3261	21.3143	21.2762	21.2345	21.1953	21.1557	21.1328	21.1357	21.154	21.1774	21.182	21.1887	21.1851	21.1776
	67.24	20.0265	20.1233	20.2167	20.3066	20.393	20.476	20.5556	20.6316	20.7042	20.7734	20.8391	20.9013	20.96	21.0153	21.0672	21.1155	21.1902	21.2607	21.3289	21.3725	21.3967	21.4164	21.4114	21.3891	21.3986	21.4075	21.3968	21.3901	21.3584	21.3216	21.2761	21.2391	21.2171	21.2287	21.2562	21.2522	21.2195	21.1819	21.1503	21.1126	21.0918	21.086	21.0916	21.1116	21.1185	21.1208	21.1142	21.1117
	68.06	20.0814	20.1637	20.2434	20.3207	20.3955	20.4677	20.5375	20.6048	20.6696	20.7319	20.7917	20.849	20.9038	20.9561	21.006	21.0533	21.125	21.2044	21.2754	21.3057	21.3452	21.3733	21.3741	21.3726	21.3827	21.3907	21.3864	21.376	21.3443	21.3101	21.2497	21.2045	21.1725	21.1789	21.1892	21.1761	21.1428	21.101	21.0523	21.0138	21.0012	20.9915	21.0014	21.0079	21.0085	21.0208	21.0253	21.0252
	68.88	20.4638	20.548	20.6292	20.7074	20.7828	20.8551	20.9245	20.991	21.0545	21.1151	21.1727	21.2274	21.2791	21.3279	21.3737	21.4166	21.4977	21.5515	21.6102	21.6465	21.6817	21.7018	21.7	21.6855	21.6921	21.6917	21.6882	21.6723	21.6404	21.5991	21.5577	21.5237	21.4945	21.5005	21.5074	21.5073	21.4771	21.4369	21.4017	21.3563	21.3404	21.3284	21.33	21.3501	21.3471	21.3482	21.3412	21.3364
	69.7	20.5669	20.6341	20.6993	20.7624	20.8235	20.8826	20.9397	20.9947	21.0477	21.0986	21.1475	21.1944	21.2393	21.2821	21.3229	21.3616	21.4242	21.4927	21.5479	21.5892	21.6312	21.6422	21.632	21.6167	21.629	21.6297	21.6213	21.6179	21.5921	21.5529	21.4989	21.4523	21.4259	21.429	21.4296	21.4097	21.3713	21.3157	21.2745	21.2191	21.1737	21.1503	21.1509	21.1536	21.1493	21.1561	21.1508	21.1557
[truncated: 36 more columns]

## Sheet: Fig 3c
	Voltage(V)	stable angle		AVE-temp
	0	0		22
	1	3.6		25.6
	1.25	6.3		25.2
	1.5	11.6		26
	1.75	13.5		26.6
	2	15.9		27.6
	2.25	23.5		27.6
	2.5	28.9		27.3
	2.75	35.1		29.5
	3	49.9		30.9
	3.25	66.8		32.8
	3.5	80.3		35.2
	3.75	91.8		35.7
	4	99.6		39.1

## Sheet: Fig 3d and 3e
SPG+SPG		Succeeding	Prior			Succeeding			Prior							SPG+STG		Succeeding			Prior			Succeeding		Prior
	Time(s)	Voltage(V)	Voltage(V)		Time(s)	Angle		Time(s)	Angle		Time(s)	Current(A)					Time(s)	Angle		Time(s)	Angle		Time(s)	Voltage(V)		Voltage(V)			Current(A)
	-0.002	-0.02883	0.0293		0.007	0.1289		0.007	0.0321618		0	2.29942e-10					0.007	0.33964		0.007	0.28275		0.004	0.01023		0.00977		0	0.000743438
	0.004	0.01023	0.06836		0.04037	0.22113		0.04037	0.662076		0.752	5.8771e-11					0.04037	0.16708		0.04037	0.18139		0.016	-0.0093		0.06836		0.427	0.000735124
	0.01	-0.0093	0.04883		0.07373	-0.02683		0.07373	0.122343		1.72	4.61991e-11					0.07373	0.2696		0.07373	0.05013		0.028	0.01023		0.04883		1.148	0.000752933
	0.016	-0.04836	0.00977		0.1071	0.09975		0.1071	0.11812		2.172	2.21314e-11					0.1071	0.24206		0.1071	0.10004		0.04	0.01023		-0.00977		2.925	0.000764029
	0.022	0.01023	0.04883		0.14047	0.15551		0.14047	0.778974		2.976	1.22009e-11					0.14047	0.35572		0.14047	0.08488		0.052	-0.0093		0.04883		3.418	0.00077571
	0.028	0.01023	0.00977		0.17383	-0.05156		0.17383	0.0931821		5.112	5.38289e-12					0.17383	0.33771		0.17383	0.04184		0.064	0.02977		0.00977		3.81	0.000789702
	0.034	0.02977	0.00977		0.2072	0.10887		0.2072	0.785375		5.603	3.4577e-11					0.2072	0.38613		0.2072	0.28453		0.076	-0.04836		0.06836		4.211	0.000811061
	0.04	0.02977	0.04883		0.24057	0.05061		0.24057	0.0349448		5.99	1.18018e-10					0.24057	0.1296		0.24057	0.04403		0.088	0.02977		-0.0293		4.63	0.000808295
	0.046	-0.02883	0.04883		0.27393	0.0958		0.27393	0.105318		6.381	6.71935e-11					0.27393	0.25454		0.27393	-0.00168		0.1	-0.02883		0.04883		5.006	0.00080961
	0.052	-0.04836	0.04883		0.3073	0.20342		0.3073	0.86659		6.796	8.51095e-11					0.3073	0.1332		0.3073	0.34707		0.112	0.01023		-0.00977		5.417	0.000808305
	0.058	-0.0093	-0.00977		0.34067	-0.02014		0.34067	0.215162		7.186	0.000684096					0.34067	0.18456		0.34067	0.21774		0.124	0.0493		0.0293		5.965	0.000805762
	0.064	-0.04836	0.00977		0.37403	0.14697		0.37403	0.16185		7.611	0.00075679					0.37403	0.15025		0.37403	0.15149		0.136	-0.02883		-0.04883		6.423	0.000780734
	0.07	0.01023	-0.04883		0.4074	0.26035		0.4074	0.934664		8	0.000775654					0.4074	0.18397		0.4074	0.098		0.148	0.02977		0.00977		6.811	0.000650525
	0.076	0.01023	0.04883		0.44077	0.24714		0.44077	0.166532		8.455	0.000785073					0.44077	0.12475		0.44077	0.13578		0.16	0.0493		0.06836		7.202	0.000670456
	0.082	-0.0093	0.0293		0.47413	0.22603		0.47413	0.759202		8.827	0.000789513					0.47413	0.1213		0.47413	0.04015		0.172	0.02977		0.06836		7.579	-2.80483e-10
	0.088	-0.04836	0.0293		0.5075	0.29314		0.5075	0.0137456		9.217	0.000789941					0.5075	0.13774		0.5075	0.29341		0.184	0.06883		0.00977		7.976	-4.94213e-10
	0.094	0.01023	0.06836		0.54087	-0.0679		0.54087	0.59048		9.63	0.000787479					0.54087	0.17787		0.54087	0.00039		0.196	-0.02883		0.00977		8.384	-3.54246e-10
	0.1	0.02977	0.10742		0.57423	0.14293		0.57423	0.738124		10.068	0.000790382					0.57423	0.14088		0.57423	-0.01104		0.208	0.02977		0.00977		8.766	-4.37826e-10
	0.106	-0.0093	-0.04883		0.6076	0.18498		0.6076	0.141013		10.489	0.000790134					0.6076	0.17808		0.6076	0.29262		0.22	0.02977		0.0293		9.146	-2.72004e-10
	0.112	-0.04836	0.06836		0.64097	-0.04292		0.64097	0.772476		10.889	0.000790066					0.64097	0.19342		0.64097	0.07178		0.232	-0.0093		0.0293		9.535	-1.55929e-10
	0.118	-0.02883	0.06836		0.67433	0.07564		0.67433	0.0943195		11.296	0.000787488					0.67433	0.09421		0.67433	0.12691		0.244	0.06883		-0.0293		9.944	-7.47721e-11
	0.124	0.01023	0.04883		0.7077	0.17865		0.7077	0.830762		11.7	0.000791765					0.7077	0.19603		0.7077	0.20168		0.256	-0.0093		-0.00977		10.366	1.03525e-11
	0.13	0.01023	-0.04883		0.74107	-0.04977		0.74107	0.161075		12.112	0.000791283					0.74107	0.17767		0.74107	0.24543		0.268	-0.04836		0.00977		10.767	2.23819e-11
	0.136	0.01023	0.00977		0.77443	0.04711		0.77443	0.0571967		12.536	0.000788978					0.77443	0.27422		0.77443	-0.07341		0.28	-0.02883		-0.04883		11.174	6.36871e-11
	0.142	-0.0093	0.06836		0.8078	0.13081		0.8078	0.0615164		12.914	0.000787614					0.8078	0.41788		0.8078	0.13824		0.292	-0.0093		0.0293		11.562	7.52975e-11
	0.148	0.01023	-0.0293		0.84117	0.103		0.84117	0.0922383		13.315	0.000788875					0.84117	0.34854		0.84117	0.21249		0.304	-0.02883		0.06836		11.965	7.42952e-11
	0.154	0.01023	0.04883		0.87453	0.04418		0.87453	0.802508		13.711	0.000787119					0.87453	0.37214		0.87453	0.24677		0.316	-0.02883		0.04883		12.367	5.54178e-11
	0.16	0.01023	0.04883		0.9079	-0.08048		0.9079	0.0385869		14.118	0.000786189					0.9079	0.42481		0.9079	-0.09088		0.328	-0.0093		0.00977		12.756	1.70437e-10
	0.166	0.01023	-0.00977		0.94127	0.10772		0.94127	0.111659		14.556	0.000787728					0.94127	0.27962		0.94127	0.1097		0.34	-0.02883		-0.00977		13.156	5.74255e-10
	0.172	-0.0093	0.06836		0.97463	0.02529		0.97463	0.874358		14.974	0.000787325					0.97463	0.39505		0.97463	-0.07149		0.352	0.02977		0.0293		13.557	-1.79778e-10
	0.178	-0.02883	0.08789		1.008	0.15359		1.008	0.675374		15.377	0.000787232					1.008	0.46917		1.008	0.16653		0.364	0.01023		0.06836		13.956	3.13312e-10
	0.184	-0.02883	-0.0293		1.04137	0.16749		1.04137	0.468936		15.774	0.000788638					1.04137	0.47665		1.04137	-0.05695		0.376	-0.02883		0.00977		14.346	1.03823e-10
	0.19	0.02977	0.06836		1.07473	0.21532		1.07473	0.643091		16.17	0.000788221					1.07473	0.35025		1.07473	0.19914		0.388	0.01023		0.0293		14.742	6.66429e-10
	0.196	-0.02883	0.04883		1.1081	-0.03589		1.1081	0.279038		16.588	0.000787313					1.1081	0.44435		1.1081	-0.08333		0.4	-0.04836		0.06836		15.142	1.33181e-11
	0.202	0.01023	0.00977		1.14147	0.06919		1.14147	0.289952		17.01	0.00078568					1.14147	0.42585		1.14147	0.21557		0.412	-0.0093		0.04883		15.544	6.90235e-10
	0.208	0.0493	0.08789		1.17483	0.17274		1.17483	0.730017		17.405	0.000788159					1.17483	0.43294		1.17483	-0.07357		0.424	0.02977		0.04883		15.933	7.50583e-10
	0.214	-0.02883	0.06836		1.2082	-0.02549		1.2082	-0.0638154		17.784	0.000786466					1.2082	0.45325		1.2082	0.17441		0.436	0.02977		0.00977		16.333	2.80527e-10
	0.22	0.06883	0.00977		1.24157	0.04671		1.24157	0.794801		18.181	0.000784627					1.24157	0.36357		1.24157	-0.06107		0.448	-0.02883		0.00977		16.732	2.85038e-10
	0.226	-0.02883	0.00977		1.27493	0.12614		1.27493	0.0950213		18.59	0.000785776					1.27493	0.42746		1.27493	0.13814		0.46	-0.02883		0.00977		17.127	2.66954e-10
	0.232	-0.0093	0.0293		1.3083	-0.02384		1.3083	0.0517638		19.015	0.000784079					1.3083	0.40875		1.3083	-0.04824		0.472	0.01023		0.0293		17.513	2.27821e-10
	0.238	-0.02883	0.0293		1.34167	0.08914		1.34167	0.0428582		19.424	0.000783561					1.34167	0.47919		1.34167	0.13594		0.484	-0.02883		0.00977		17.909	1.77703e-10
	0.244	0.01023	0.06836		1.37503	0.18801		1.37503	0.81404		19.824	0.000784629					1.37503	0.40634		1.37503	0.1898		0.496	0.01023		0.0293		18.318	2.27111e-10
	0.25	-0.02883	-0.00977		1.4084	-0.02803		1.4084	0.0444917		20.26	0.000781876					1.4084	0.45931		1.4084	-0.0812		0.508	-0.02883		0.04883		18.718	2.4912e-10
	0.256	-0.02883	0.04883		1.44177	0.15135		1.44177	0.0921294		20.647	0.000782064					1.44177	0.34527		1.44177	0.20362		0.52	-0.04836		0.00977		19.096	1.99839e-10
	0.262	0.01023	0.06836		1.47513	0.1639		1.47513	0.820719		21.056	0.000782642					1.47513	0.49564		1.47513	0.19141		0.532	-0.0093		0.0293		19.491	1.09127e-10
	0.268	-0.04836	0.04883		1.5085	-0.04063		1.5085	0.0298991		21.462	0.000784937					1.5085	0.2981		1.5085	-0.10705		0.544	-0.02883		0.00977		19.889	1.05702e-10
	0.274	0.01023	-0.00977		1.54187	0.01509		1.54187	0.847351		21.845	0.000786377					1.54187	0.44003		1.54187	-0.0167		0.556	0.01023		0.00977		20.296	6.66523e-11
	0.28	-0.02883	0.0293		1.57523	0.16363		1.57523	0.189982		22.234	0.000784103					1.57523	0.33386		1.57523	0.159		0.568	0.0493		-0.00977		20.691	6.66941e-11
	0.286	-0.0093	-0.08789		1.6086	0.06083		1.6086	0.0847847		22.666	0.000789174					1.6086	0.48755		1.6086	-0.03032		0.58	-0.02883		0.0293		21.091	8.13534e-11
	0.292	0.01023	-0.04883		1.64197	0.15975		1.64197	0.144208		23.065	0.000790732					1.64197	0.48188		1.64197	0.13639		0.592	0.02977		0.04883		21.494	-5.20082e-11
	0.298	-0.02883	0.04883		1.67533	0.20647		1.67533	0.214581		23.468	0.000788561					1.67533	0.35322		1.67533	0.00574		0.604	-0.0093		0.0293		21.888	1.93407e-10
	0.304	0.02977	-0.00977		1.7087	-0.08889		1.7087	0.262969		23.87	0.000790275					1.7087	0.45608		1.7087	0.12223		0.616	0.02977		0.06836		22.285	2.9765e-10
	0.31	-0.0093	0.04883		1.74207	0.07544		1.74207	0.75043		24.257	0.000789317					1.74207	0.4623		1.74207	-0.03116		0.628	-0.0093		0.0293		22.677	2.28739e-10
	0.316	-0.0093	0.00977		1.77543	-0.02137		1.77543	0.957122		24.647	0.000787878					1.77543	0.35481		1.77543	0.096		0.64	-0.0093		0.0293		23.085	6.27265e-11
	0.322	0.01023	0.00977		1.8088	0.08805		1.8088	0.752451		25.056	0.000788901					1.8088	0.35922		1.8088	0.20229		0.652	-0.02883		0.0293		23.49	1.88354e-10
	0.328	0.01023	-0.0293		1.84217	0.05633		1.84217	0.72813		25.466	0.000790611					1.84217	0.41068		1.84217	-0.04273		0.664	-0.02883		0.0293		23.935	1.97505e-11
	0.334	0.0493	0.06836		1.87553	0.01437		1.87553	1.07196		25.86	0.000791169					1.87553	0.46068		1.87553	0.08848		0.676	-0.02883		0.0293		24.326	3.52874e-11
	0.34	-0.02883	-0.00977		1.9089	0.03103		1.9089	1.09484		26.254	0.000791143					1.9089	0.42068		1.9089	0.18532		0.688	0.02977		0.06836		24.739	9.42586e-11
	0.346	0.08836	0.0293		1.94227	0.15233		1.94227	1.11602		26.662	0.000790502					1.94227	0.3835		1.94227	0.26977		0.7	0.06883		0.04883		25.125	1.5561e-10
	0.352	0.02977	0.08789		1.97563	0.26055		1.97563	0.977135		27.053	0.000789157					1.97563	0.39453		1.97563	-0.08765		0.712	0.01023		0.00977		25.516	1.83801e-10
	0.358	-0.04836	-0.00977		2.009	-0.06755		2.009	1.14304		27.452	0.000792063					2.009	0.36181		2.009	0.19845		0.724	-0.02883		0.0293		25.928	1.07164e-10
	0.364	0.02977	0.0293		2.04237	0.16225		2.04237	1.40863		27.859	0.000790115					2.04237	0.41972		2.04237	-0.08486		0.736	-0.0093		0.0293		26.321	8.75763e-11
	0.37	-0.0093	0.00977		2.07573	0.23938		2.07573	1.73184		28.241	0.000790806					2.07573	0.46353		2.07573	0.20643		0.748	0.01023		0.00977		26.738	8.03511e-11
	0.376	0.01023	0.00977		2.1091	-0.04117		2.1091	1.51452		28.628	0.000792959					2.1091	0.40253		2.1091	-0.041		0.76	0.01023		0.00977		27.137	7.55482e-11
	0.382	-0.04836	0.10742		2.14247	0.17755		2.14247	1.80213		29.037	0.000791006					2.14247	0.46461		2.14247	0.14093		0.772	0.06883		-0.0293		27.542	9.15021e-11
	0.388	0.01023	0.0293		2.17583	0.19884		2.17583	2.23909		29.439	0.00079063					2.17583	0.41849		2.17583	-0.02256		0.784	-0.02883		-0.00977		27.939	1.1844e-10
	0.394	0.01023	0.00977		2.2092	-0.03619		2.2092	2.01916		29.859	0.000794668					2.2092	0.43059		2.2092	0.12053		0.796	0.02977		0.04883		28.346	2.68093e-11
	0.4	0.01023	0.04883		2.24257	0.04235		2.24257	1.94332		30.27	0.000790032					2.24257	0.36247		2.24257	0.20426		0.808	0.01023		0.00977		28.744	1.2579e-10
	0.406	0.02977	0.04883		2.27593	0.09146		2.27593	2.31239		30.681	0.000790522					2.27593	0.3473		2.27593	-0.08405		0.82	-0.04836		0.00977		29.136	1.27044e-10
	0.412	0.0493	0.00977		2.3093	0.17729		2.3093	2.65119		31.083	0.000793993					2.3093	0.34867		2.3093	0.12713		0.832	-0.06789		-0.00977		29.55	6.53577e-11
	0.418	-0.02883	0.04883		2.34267	0.05194		2.34267	2.28928		31.468	0.000793006					2.34267	0.31796		2.34267	-0.05932		0.844	0.06883		-0.00977		29.968	5.24943e-11
	0.424	-0.02883	0.0293		2.37603	0.13966		2.37603	2.52093		31.882	0.000793631					2.37603	0.32042		2.37603	0.16852		0.856	-0.0093		-0.0293		30.361	8.44857e-11
	0.43	0.0493	0.00977		2.4094	0.16373		2.4094	3.0487		32.258	0.000788269					2.4094	0.36065		2.4094	-0.0175		0.868	-0.02883		0.00977		30.768	1.14264e-10
	0.436	0.01023	0.00977		2.44277	-0.00078		2.44277	2.64427		32.668	0.000793137					2.44277	0.47951		2.44277	0.13601		0.88	0.01023		0.04883
	0.442	0.02977	0.06836		2.47613	0.2529		2.47613	2.77498		33.057	0.000793724					2.47613	0.43121		2.47613	-0.03254		0.892	0.02977		0.00977
	0.448	-0.04836	0.00977		2.5095	0.27728		2.5095	2.99725		33.453	0.000792948					2.5095	0.43856		2.5095	0.13366		0.904	-0.02883		-0.00977
	0.454	-0.04836	0.06836		2.54287	0.29498		2.54287	3.43942		33.84	0.000792889					2.54287	0.34971		2.54287	0.19473		0.916	-0.02883		0.06836
	0.46	0.01023	0.00977		2.57623	-0.03392		2.57623	2.98071		34.25	0.000798591					2.57623	0.45533		2.57623	-0.05964		0.928	-0.02883		0.04883
	0.466	-0.02883	0.06836		2.6096	0.15019		2.6096	3.18558		34.644	0.000794585					2.6096	0.46483		2.6096	0.06616		0.94	-0.02883		-0.06836
	0.472	0.01023	0.0293		2.64297	0.25676		2.64297	3.34589		35.069	0.000793455					2.64297	0.45965		2.64297	-0.01138		0.952	-0.02883		0.0293
	0.478	-0.02883	0.08789		2.67633	0.20925		2.67633	3.75704		35.482	0.000791419					2.67633	0.57181		2.67633	0.25193		0.964	-0.0093		0.00977
	0.484	-0.02883	0.04883		2.7097	0.23909		2.7097	3.53249		35.866	0.000798743					2.7097	0.73414		2.7097	0.0702		0.976	-0.02883		-0.00977
	0.49	-0.0093	0.06836		2.74307	-0.0531		2.74307	3.63393		36.265	0.000794781					2.74307	0.86227		2.74307	0.12107		0.988	-0.02883		0.04883
	0.496	0.01023	0.0293		2.77643	0.06119		2.77643	3.79884		36.652	0.000796319					2.77643	1.0012		2.77643	0.04826		1	0.01023		0.04883
	0.502	0.02977	0.00977		2.8098	0.14918		2.8098	4.23646		37.046	0.000795162					2.8098	1.1594		2.8098	0.03748		1.012	0.01023		0.04883
	0.508	-0.04836	0.0293		2.84317	0.20275		2.84317	3.92885		37.462	0.000797642					2.84317	1.26099		2.84317	0.05916		1.024	-0.0093		0.04883
	0.514	-0.02883	0.04883		2.87653	-0.02188		2.87653	3.85153		37.855	0.000795163					2.87653	1.47168		2.87653	-0.00144		1.036	-0.0093		0.0293
	0.52	-0.02883	0.0293		2.9099	0.13759		2.9099	4.12076		38.267	0.000797432					2.9099	1.54998		2.9099	-0.01793		1.048	0.01023		0.0293
	0.526	0.01023	0.04883		2.94327	0.16672		2.94327	4.77646		38.716	0.000795499					2.94327	1.6596		2.94327	0.27826		1.06	-0.02883		0.04883
	0.532	-0.0093	0.00977		2.97663	-0.03183		2.97663	4.19748		39.094	0.000794577					2.97663	1.8133		2.97663	0.01641		1.072	0.02977		0.04883
	0.538	0.02977	0.0293		3.01	0.08485		3.01	4.38096		39.496	0.000790914					3.01	1.98588		3.01	-0.02863		1.084	-0.04836		0.0293
	0.544	0.02977	0.04883		3.04337	0.16599		3.04337	4.59945		39.891	0.000761778					3.04337	1.93927		3.04337	0.25895		1.096	0.01023		0.00977
	0.55	0.01023	0.06836		3.07673	-0.03611		3.07673	5.25198		40.302	0.000475705					3.07673	1.98714		3.07673	0.09226		1.108	-0.02883		0.0293
	0.556	0.02977	0.00977		3.1101	0.10099		3.1101	4.56482		40.71	4.57276e-11					3.1101	2.17184		3.1101	-0.03938		1.12	0.02977		0.10742
	0.562	-0.02883	0.06836		3.14347	0.06676		3.14347	4.76822		41.095	2.79786e-11					3.14347	2.25064		3.14347	-0.00447		1.132	-0.0093		0.0293
	0.568	0.0493	-0.00977		3.17683	-0.03033		3.17683	4.7458		41.492	2.12512e-12					3.17683	2.51631		3.17683	0.27786		1.144	-0.0093		0.0293
	0.574	-0.02883	0.04883		3.2102	0.06046		3.2102	4.9655		41.976	6.813e-12					3.2102	2.53202		3.2102	0.0515		1.156	-0.02883		0.06836
	0.58	0.01023	0.00977		3.24357	0.15293		3.24357	5.6444		42.404	2.45597e-13					3.24357	2.67188		3.24357	0.04582		1.168	0.01023		0.0293
	0.586	-0.04836	0.00977		3.27693	-0.03297		3.27693	4.96274		42.829	1.11567e-11					3.27693	2.84338		3.27693	-0.00472		1.18	-0.02883		0.06836
	0.592	-0.0093	-0.00977		3.3103	0.0929		3.3103	5.21429		43.238	6.111e-11					3.3103	3.11002		3.3103	-0.0383		1.192	0.02977		-0.0293
	0.598	0.01023	-0.0293		3.34367	0.21571		3.34367	4.86816		43.642	9.77845e-12					3.34367	3.17907		3.34367	0.27985		1.204	0.01023		0.00977
	0.604	-0.08742	0.0293		3.37703	0.05323		3.37703	5.14537		44.044	5.97767e-12					3.37703	3.33183		3.37703	0.03421		1.216	-0.0093		0.00977
	0.61	-0.04836	0.04883		3.4104	0.20595		3.4104	5.31797		44.453	1.83406e-11					3.4104	3.41192		3.4104	0.21469		1.228	-0.04836		0.00977
	0.616	-0.04836	0.00977		3.44377	0.25248		3.44377	5.47253		44.871	3.18731e-11					3.44377	3.58887		3.44377	0.07895		1.24	-0.0093		0.00977
	0.622	0.08836	0.00977		3.47713	0.30817		3.47713	5.83908		45.279	6.05117e-12					3.47713	3.55671		3.47713	0.01347		1.252	-0.04836		0.0293
	0.628	-0.04836	0.04883		3.5105	-0.04591		3.5105	5.51748		45.693	1.07809e-11					3.5105	3.79689		3.5105	0.20181		1.264	-0.02883		0.0293
	0.634	-0.04836	-0.06836		3.54387	0.05336		3.54387	5.60643		46.077	2.02202e-11					3.54387	3.83576		3.54387	0.08912		1.276	-0.02883		0.00977
	0.64	0.02977	0.00977		3.57723	0.16623		3.57723	5.7679		46.503	1.90925e-11					3.57723	3.95667		3.57723	0.01169		1.288	0.01023		0.0293
	0.646	-0.04836	0.00977		3.6106	-0.03029		3.6106	6.21948		46.922	1.44981e-11					3.6106	4.07539		3.6106	0.1922		1.3	0.01023		0.0293
	0.652	-0.0093	0.00977		3.64397	0.08363		3.64397	6.12454		47.321	2.59422e-11					3.64397	4.17814		3.64397	0.05286		1.312	0.01023		0.00977
	0.658	-0.0093	0.04883		3.67733	0.19353		3.67733	6.33032		47.714	1.29109e-11					3.67733	4.33065		3.67733	-0.01997		1.324	-0.02883		0.04883
	0.664	0.01023	0.0293		3.7107	-0.03254		3.7107	6.55268		48.101	6.35356e-12					3.7107	4.51372		3.7107	0.21237		1.336	-0.0093		0.06836
	0.67	-0.0093	-0.04883		3.74407	0.064		3.74407	6.69391		48.492	1.30362e-11					3.74407	4.69646		3.74407	0.0858		1.348	-0.02883		0.06836
	0.676	0.01023	0.06836		3.77743	0.13476		3.77743	6.49319		48.911	2.94506e-11					3.77743	4.8633		3.77743	0.02094		1.36	0.01023		0.0293
	0.682	-0.02883	0.00977		3.8108	0.20135		3.8108	6.57498		49.334	1.52499e-11					3.8108	4.86191		3.8108	0.20713		1.372	0.01023		0.00977
	0.688	-0.0093	0.0293		3.84417	-0.04643		3.84417	7.00441		49.708	3.76787e-11					3.84417	4.85636		3.84417	0.13981		1.384	-0.0093		0.06836
	0.694	0.02977	0.04883		3.87753	0.11764		3.87753	6.76486		50.099	1.95936e-11					3.87753	5.12782		3.87753	0.19962		1.396	-0.0093		0.04883
	0.7	-0.02883	0.00977		3.9109	0.21358		3.9109	6.86507		50.51	1.75889e-11					3.9109	5.13778		3.9109	-0.07154		1.408	0.01023		0.04883
	0.706	0.01023	0.0293		3.94427	0.34614		3.94427	6.87562		50.945	7.27245e-12					3.94427	5.33666		3.94427	0.1479		1.42	0.02977		0.04883
	0.712	0.02977	-0.08789		3.97763	-0.01652		3.97763	6.70922		51.337	1.90507e-11					3.97763	5.14814		3.97763	-0.07445		1.432	0.01023		0.06836
	0.718	0.02977	0.00977		4.011	0.11551		4.011	6.83998		51.743	2.50651e-11					4.011	5.43841		4.011	0.08631		1.444	-0.0093		0.0293
	0.724	-0.04836	0.00977		4.04437	0.18439		4.04437	7.10345		52.149	4.2816e-11					4.04437	5.48996		4.04437	0.1924		1.456	0.01023		0.0293
	0.73	-0.04836	-0.00977		4.07773	-0.00795		4.07773	7.3144		52.558	2.98683e-11					4.07773	5.58577		4.07773	-0.06276		1.468	-0.02883		0.06836
	0.736	-0.02883	0.0293		4.1111	0.14651		4.1111	7.52487		52.976	4.8747e-11					4.1111	5.62121		4.1111	0.17689		1.48	0.01023		-0.00977
	0.742	-0.0093	0.04883		4.14447	0.21519		4.14447	7.42871		53.389	7.27244e-12					4.14447	5.56245		4.14447	-0.04073		1.492	-0.02883		0.0293
	0.748	0.01023	0.00977		4.17783	-0.01054		4.17783	7.69006		53.807	2.96177e-11					4.17783	5.64661		4.17783	0.14719		1.504	-0.04836		0.04883
	0.754	0.02977	0.00977		4.2112	0.28689		4.2112	7.8067		54.205	8.23306e-12					4.2112	5.79151		4.2112	-0.04191		1.516	-0.0093		-0.04883
	0.76	0.02977	0.06836		4.24457	0.35738		4.24457	7.6528		54.601	2.1139e-11					4.24457	5.98152		4.24457	0.09923		1.528	0.01023		-0.00977
	0.766	0.01023	0.00977		4.27793	0.68046		4.27793	7.6528		55.026	1.3078e-11					4.27793	5.96534		4.27793	0.06808		1.54	-0.0093		0.00977
	0.772	0.0493	0.0293		4.3113	0.67626		4.3113	7.6528		55.436	1.49157e-11					4.3113	6.1905		4.3113	-0.00906		1.552	0.01023		0.0293
	0.778	-0.0093	-0.00977		4.34467	0.97473		4.34467	8.35097		55.87	1.49158e-11					4.34467	6.36207		4.34467	0.19698		1.564	-0.02883		-0.04883
	0.784	-0.04836	0.00977		4.37803	0.8823		4.37803	7.7357		56.257	3.96e-11					4.37803	6.31595		4.37803	0.0996		1.576	0.01023		0.00977
	0.79	-0.0093	0.00977		4.4114	1.00311		4.4114	7.9271		56.661	1.04918e-12					4.4114	6.41159		4.4114	0.14045		1.588	-0.0093		0.06836
	0.796	-0.04836	-0.06836		4.44477	1.01455		4.44477	8.20333		57.043	2.16402e-11					4.44477	6.66984		4.44477	-0.04792		1.6	-0.0093		0.06836
	0.802	0.01023	0.00977		4.47813	1.17386		4.47813	8.32862		57.452	4.21895e-11					4.47813	6.62332		4.47813	0.06826		1.612	0.01023		0.0293
	0.808	-0.04836	0.0293		4.5115	1.32654		4.5115	7.96066		57.845	2.69028e-11					4.5115	6.76352		4.5115	0.07999		1.624	0.01023		0.0293
	0.814	-0.0093	0.00977		4.54487	1.24089		4.54487	7.87178		58.247	8.85959e-12					4.54487	6.96628		4.54487	0.21724		1.636	0.02977		0.04883
	0.82	-0.0093	0.0293		4.57823	1.32709		4.57823	7.87169		58.655	9.8202e-12					4.57823	7.00059		4.57823	0.17308		1.648	0.01023		0.08789
	0.826	-0.0093	0.00977		4.6116	1.49402		4.6116	8.16572		59.054	3.17896e-11					4.6116	7.18143		4.6116	-0.06574		1.66	0.01023		0.04883
	0.832	-0.02883	-0.06836		4.64497	1.59754		4.64497	8.36506		59.477	1.88419e-11					4.64497	7.35171		4.64497	0.15897		1.672	0.02977		0.04883
	0.838	0.0493	-0.04883		4.67833	1.82585		4.67833	8.73626		59.89	4.06859e-11					4.67833	7.34599		4.67833	0.05556		1.684	-0.04836		0.00977
	0.844	-0.02883	0.0293		4.7117	1.9702		4.7117	8.39254		60.316	9.27725e-12					4.7117	7.64107		4.7117	0.14856		1.696	0.02977		0.04883
	0.85	0.02977	0.00977		4.74507	2.1282		4.74507	8.53467		60.688	2.97385e-13					4.74507	7.50076		4.74507	-0.03827		1.708	0.06883		-0.04883
	0.856	-0.10695	0.04883		4.77843	2.02151		4.77843	8.17668		61.093	2.80723e-11					4.77843	7.55384		4.77843	0.10378		1.72	-0.02883		0.06836
	0.862	0.0493	0.0293		4.8118	2.18986		4.8118	8.74616		61.507	3.31262e-11					4.8118	7.5761		4.8118	-0.00402		1.732	0.01023		0.0293
	0.868	-0.02883	0.04883		4.84517	2.36835		4.84517	9.07773		61.926	3.90107e-10					4.84517	7.72223		4.84517	0.1426		1.744	0.01023		0.0293
	0.874	-0.04836	-0.0293		4.87853	2.36861		4.87853	8.71058		62.306	1.6827e-11					4.87853	7.93555		4.87853	-0.02017		1.756	-0.0093		0.06836
	0.88	-0.02883	0.04883		4.9119	2.55568		4.9119	8.6811		62.699	7.73835e-11					4.9119	7.81053		4.9119	0.13478		1.768	-0.02883		-0.04883
	0.886	-0.04836	-0.04883		4.94527	2.84198		4.94527	8.81253		63.113	4.67299e-11					4.94527	7.92619		4.94527	-0.03176		1.78	0.01023		0.06836
	0.892	-0.04836	0.0293		4.97863	2.83937		4.97863	9.08945		63.502	5.38294e-12					4.97863	8.0241		4.97863	0.08941		1.792	-0.0093		0.06836
	0.898	-0.06789	0.00977		5.012	2.91751		5.012	9.35885		63.909	8.64074e-12					5.012	8.14081		5.012	0.07149		1.804	0.02977		0.0293
	0.904	0.01023	-0.00977		5.04537	2.87357		5.04537	9.7192		64.283	8.06601e-12					5.04537	8.28495		5.04537	0.05495		1.816	-0.02883		0.00977
	0.91	0.02977	0.04883		5.07873	3.12072		5.07873	9.35596		64.695	2.50101e-12					5.07873	8.24128		5.07873	0.02641		1.828	-0.02883		0.0293
	0.916	0.06883	0.00977		5.1121	3.19292		5.1121	9.38501		65.083	3.78345e-11					5.1121	8.415		5.1121	0.23986		1.84	-0.02883		0.0293
	0.922	-0.0093	-0.0293		5.14547	3.24869		5.14547	9.1883		65.487	6.17648e-12					5.14547	8.62087		5.14547	0.06321		1.852	-0.0093		0.04883
	0.928	-0.02883	0.0293		5.17883	3.4264		5.17883	9.47526		65.925	5.72122e-11					5.17883	8.39495		5.17883	0.0401		1.864	0.01023		0.04883
	0.934	0.06883	0.0293		5.2122	3.50339		5.2122	9.11106		66.35	4.20525e-11					5.2122	8.4602		5.2122	0.00234		1.876	0.02977		0.00977
	0.94	0.0493	0.04883		5.24557	3.89071		5.24557	9.65155		66.768	8.64042e-11					5.24557	8.50299		5.24557	0.20547		1.888	0.02977		-0.00977
	0.946	0.01023	0.00977		5.27893	3.77081		5.27893	9.61641		67.192	5.25349e-11					5.27893	8.55208		5.27893	0.11449		1.9	-0.02883		0.00977
	0.952	-0.04836	0.0293		5.3123	4.09626		5.3123	9.85268		67.589	5.7087e-11					5.3123	8.64041		5.3123	-0.02121		1.912	-0.04836		0.00977
	0.958	0.0493	0.0293		5.34567	4.14045		5.34567	10.2048		67.993	7.82187e-11					5.34567	8.90613		5.34567	0.1127		1.924	-0.02883		0.0293
	0.964	0.02977	0.00977		5.37903	4.33166		5.37903	9.93728		68.4	0.000584246					5.37903	9.06686		5.37903	0.2164		1.936	-0.02883		0.04883
	0.97	-0.04836	-0.00977		5.4124	4.47288		5.4124	10.1893		68.808	0.000747953					5.4124	8.95238		5.4124	-0.06395		1.948	0.01023		0.04883
	0.976	-0.02883	0.00977		5.44577	4.77825		5.44577	9.97134		69.212	0.000783781					5.44577	8.9904		5.44577	0.22773		1.96	0.0493		0.0293
	0.982	-0.0093	0.00977		5.47913	4.82044		5.47913	10.2751		69.675	0.000789969					5.47913	9.16026		5.47913	0.10087		1.972	0.01023		0.06836
	0.988	0.01023	0.0293		5.5125	4.87597		5.5125	9.95964		70.078	0.000794029					5.5125	9.20523		5.5125	0.56707		1.984	-0.02883		0.0293
	0.994	-0.04836	0.10742		5.54587	5.13024		5.54587	10.0737		70.486	0.000798643					5.54587	9.49052		5.54587	0.82939		1.996	0.02977		0.04883
	1	-0.04836	0.06836		5.57923	5.11591		5.57923	10.3187		70.898	0.000797803					5.57923	9.15627		5.57923	0.87834		2.008	0.0493		-0.00977
	1.006	-0.02883	0.00977		5.6126	5.40024		5.6126	10.2392		71.316	0.000800584					5.6126	9.30454		5.6126	0.94626		2.02	-0.0093		0.0293
	1.012	-0.04836	0.04883		5.64597	5.70914		5.64597	10.3313		71.696	0.000801754					5.64597	9.53158		5.64597	1.2763		2.032	-0.02883		0.00977
	1.018	0.01023	0.04883		5.67933	5.67852		5.67933	10.6001		72.109	0.000802358					5.67933	9.60631		5.67933	1.46997		2.044	-0.0093		-0.0293
	1.024	-0.02883	-0.04883		5.7127	5.85794		5.7127	10.776		72.502	0.000802013					5.7127	9.5465		5.7127	1.52998		2.056	-0.02883		0.04883
	1.03	-0.0093	0.06836		5.74607	5.75019		5.74607	10.3496		72.91	0.000796086					5.74607	9.59568		5.74607	1.98128		2.068	-0.0093		0.0293
	1.036	0.08836	0.06836		5.77943	6.03436		5.77943	10.5651		73.317	0.000794014					5.77943	9.62912		5.77943	2.19492		2.08	-0.04836		0.00977
	1.042	-0.04836	0.04883		5.8128	6.15222		5.8128	10.925		73.722	0.000791516					5.8128	9.71544		5.8128	2.29026		2.092	0.02977		0.00977
	1.048	0.02977	0.0293		5.84617	6.33954		5.84617	10.966		74.156	0.000791171					5.84617	9.79417		5.84617	2.199		2.104	-0.02883		-0.04883
	1.054	-0.04836	0.08789		5.87953	6.37813		5.87953	11.1445		74.564	0.000793241					5.87953	9.86154		5.87953	2.44694		2.116	-0.0093		0.04883
	1.06	-0.04836	-0.06836		5.9129	6.67216		5.9129	10.9875		74.99	0.000796887					5.9129	9.93733		5.9129	2.70868		2.128	-0.0093		0.00977
	1.066	-0.04836	0.00977		5.94627	6.69401		5.94627	11.0955		75.41	0.000796017					5.94627	9.98059		5.94627	3.0255		2.14	0.01023		0.00977
	1.072	-0.0093	0.00977		5.97963	6.97584		5.97963	11.0955		75.812	0.000795481					5.97963	10.1723		5.97963	3.15338		2.152	-0.0093		0.04883
	1.078	-0.02883	-0.04883		6.013	6.96094		6.013	11.2165		76.206	0.000797049					6.013	10.0924		6.013	3.06979		2.164	0.01023		0.06836
	1.084	0.02977	0.00977		6.04637	7.06141		6.04637	11.4585		76.597	0.000793981					6.04637	10.1615		6.04637	3.55456		2.176	-0.02883		0.00977
	1.09	-0.0093	0.00977		6.07973	7.1413		6.07973	11.4948		76.998	0.000796333					6.07973	10.2222		6.07973	3.7901		2.188	-0.04836		0.0293
	1.096	-0.02883	0.0293		6.1131	7.31484		6.1131	11.5795		77.4	0.000796213					6.1131	10.3235		6.1131	3.72404		2.2	0.01023		0.0293
	1.102	-0.02883	0.00977		6.14647	7.49996		6.14647	11.7005		77.798	0.000793249					6.14647	10.5396		6.14647	4.01771		2.212	-0.04836		0.04883
	1.108	0.0493	0.00977		6.17983	7.59299		6.17983	11.9425		78.22	0.000794085					6.17983	10.4786		6.17983	4.29664		2.224	-0.0093		0.00977
	1.114	0.02977	0.00977		6.2132	7.69267		6.2132	12.1845		78.613	0.000794658					6.2132	10.6989		6.2132	4.44675		2.236	-0.04836		-0.0293
	1.12	-0.04836	0.00977		6.24657	7.74388		6.24657	12.3055		79.024	0.000796163					6.24657	10.6718		6.24657	4.53977		2.248	-0.02883		0.0293
	1.126	-0.04836	0.0293		6.27993	8.04439		6.27993	12.5597		79.418	0.000793245					6.27993	10.6485		6.27993	4.57982		2.26	-0.0093		0.04883
	1.132	0.01023	0.00977		6.3133	8.21098		6.3133	12.7587		79.801	0.000794113					6.3133	10.9923		6.3133	4.81993		2.272	-0.02883		-0.0293
	1.138	-0.02883	0.04883		6.34667	8.26084		6.34667	12.9167		80.21	0.000791808					6.34667	10.839		6.34667	5.05385		2.284	0.0493		0.04883
	1.144	0.01023	0.06836		6.38003	8.31124		6.38003	12.9042		80.612	0.000792538					6.38003	11.059		6.38003	4.97689		2.296	-0.02883		-0.04883
	1.15	0.01023	0.00977		6.4134	8.41391		6.4134	12.9655		81.017	0.000792022					6.4134	10.8788		6.4134	5.42922		2.308	0.02977		0.00977
	1.156	-0.0093	0.0293		6.44677	8.61905		6.44677	12.9323		81.422	0.00079409					6.44677	10.8644		6.44677	5.57181		2.32	-0.0093		0.00977
	1.162	-0.02883	0.06836		6.48013	8.59626		6.48013	13.2414		81.853	0.000794977					6.48013	10.9514		6.48013	5.6981		2.332	-0.02883		-0.0293
	1.168	-0.04836	0.00977		6.5135	8.83852		6.5135	13.2166		82.245	0.000793286					6.5135	11.118		6.5135	5.49061		2.344	0.0493		-0.00977
	1.174	0.01023	0.0293		6.54687	8.9561		6.54687	13.1825		82.655	0.000793959					6.54687	11.2238		6.54687	5.73839		2.356	-0.02883		0.00977
	1.18	0.0493	-0.0293		6.58023	9.02132		6.58023	13.7113		83.06	0.000795268					6.58023	11.3161		6.58023	5.98734		2.368	-0.02883		0.00977
	1.186	0.01023	0.06836		6.6136	9.14371		6.6136	13.6738		83.472	0.000796953					6.6136	11.2541		6.6136	6.09664		2.38	0.01023		0.00977
	1.192	-0.04836	0.0293		6.64697	9.27317		6.64697	13.5836		83.874	0.000794683					6.64697	11.2238		6.64697	6.11434		2.392	-0.0093		0.00977
	1.198	-0.04836	0.00977		6.68033	9.31556		6.68033	13.4843		84.271	0.000795543					6.68033	11.2563		6.68033	6.37106		2.404	0.0493		0.04883
	1.204	0.01023	0.0293		6.7137	9.53938		6.7137	13.521		84.672	0.000796185					6.7137	11.4579		6.7137	6.54324		2.416	0.02977		-0.0293
	1.21	0.0493	0.00977		6.74707	9.49497		6.74707	13.6583		85.052	0.000795148					6.74707	11.5404		6.74707	6.49992		2.428	0.01023		-0.0293
	1.216	-0.0093	0.0293		6.78043	9.56456		6.78043	13.5805		85.46	0.000797245					6.78043	11.8346		6.78043	6.55269		2.44	-0.02883		-0.0293
	1.222	-0.04836	-0.0293		6.8138	9.81391		6.8138	13.6543		85.878	0.00079505					6.8138	11.8024		6.8138	6.94513		2.452	-0.0093		-0.04883
	1.228	-0.08742	0.00977		6.84717	9.95152		6.84717	13.8902		86.284	0.000792828					6.84717	11.8547		6.84717	7.11281		2.464	0.02977		0.04883
	1.234	0.01023	-0.06836		6.88053	9.8599		6.88053	14.2547		86.66	0.000796069					6.88053	11.8238		6.88053	6.95183		2.476	0.01023		0.06836
	1.24	0.01023	0.00977		6.9139	10.2051		6.9139	14.2344		87.053	0.000794768					6.9139	11.7937		6.9139	7.30691		2.488	-0.02883		0.0293
	1.246	0.01023	-0.04883		6.94727	10.1481		6.94727	13.8723		87.457	0.000792995					6.94727	12.0138		6.94727	7.18399		2.5	-0.02883		-0.0293
	1.252	-0.0093	0.00977		6.98063	10.2919		6.98063	13.922		87.842	0.000788767					6.98063	12.0557		6.98063	7.4897		2.512	0.01023		0.00977
	1.258	0.06883	0.04883		7.014	10.5536		7.014	13.9423		88.237	0.00079219					7.014	11.9696		7.014	7.64346		2.524	-0.02883		0.00977
	1.264	-0.04836	-0.04883		7.04737	10.4477		7.04737	14.1605		88.63	0.000794094					7.04737	11.9677		7.04737	7.81392		2.536	0.02977		0.04883
	1.27	-0.04836	0.0293		7.08073	10.4904		7.08073	14.0497		89.038	0.000793359					7.08073	12.0888		7.08073	7.98266		2.548	0.01023		0.0293
	1.276	0.01023	0.04883		7.1141	10.5824		7.1141	14.2342		89.469	0.00079373					7.1141	12.1492		7.1141	7.99302		2.56	-0.04836		0.00977
	1.282	0.02977	0.00977		7.14747	10.7003		7.14747	14.3868		89.878	0.000794773					7.14747	12.159		7.14747	8.23783		2.572	-0.04836		0.0293
	1.288	-0.02883	0.04883		7.18083	10.8041		7.18083	14.4581		90.258	0.000794158					7.18083	12.2175		7.18083	8.02525		2.584	0.01023		0.12695
	1.294	-0.04836	-0.04883		7.2142	10.7917		7.2142	14.3443		90.643	0.000795247					7.2142	12.2394		7.2142	8.33093		2.596	0.0493		0.04883
	1.3	-0.02883	0.0293		7.24757	10.7715		7.24757	14.227		91.058	0.00079118					7.24757	12.3955		7.24757	8.50897		2.608	0.01023		0.04883
	1.306	0.01023	0.00977		7.28093	10.786		7.28093	14.3175		91.461	0.000792676					7.28093	12.2251		7.28093	8.59241		2.62	-0.0093		0.0293
	1.312	0.01023	0.10742		7.3143	10.9806		7.3143	14.3647		91.85	0.000794745					7.3143	12.2272		7.3143	8.77432		2.632	-0.02883		0.08789
	1.318	-0.02883	-0.0293		7.34767	11.2317		7.34767	14.4504		92.263	0.000794364					7.34767	12.3482		7.34767	8.66591		2.644	-0.02883		0.00977
	1.324	0.02977	-0.00977		7.38103	11.0756		7.38103	14.4158		92.703	0.000796204					7.38103	12.3275		7.38103	8.7619		2.656	0.01023		0.06836
	1.33	-0.0093	0.00977		7.4144	11.1086		7.4144	14.5089		93.107	0.000799663					7.4144	12.4655		7.4144	8.89782		2.668	0.01023		0.0293
	1.336	0.02977	0.00977		7.44777	11.273		7.44777	15.0007		93.492	0.000801535					7.44777	12.6905		7.44777	9.127		2.68	0.02977		0.00977
	1.342	-0.02883	0.0293		7.48113	11.4746		7.48113	15.0481		93.922	0.00080207					7.48113	12.7661		7.48113	9.27529		2.692	-0.0093		-0.00977
	1.348	-0.0093	-0.00977		7.5145	11.4026		7.5145	14.6656		94.317	0.000804191					7.5145	12.602		7.5145	9.19012		2.704	-0.0093		-0.0293
	1.354	-0.0093	-0.00977		7.54787	11.4472		7.54787	14.6903		94.743	0.000805814					7.54787	12.6933		7.54787	9.33794		2.716	0.06883		0.06836
	1.36	-0.0093	0.06836		7.58123	11.4321		7.58123	14.8654		95.158	0.00080636					7.58123	12.7219		7.58123	9.40904		2.728	0.01023		-0.04883
	1.366	0.01023	-0.00977		7.6146	11.393		7.6146	14.9512		95.559	0.000805805					7.6146	12.7754		7.6146	9.63729		2.74	0.01023		0.06836
	1.372	-0.06789	0.00977		7.64797	11.4524		7.64797	14.8548		95.953	0.000807122					7.64797	12.9837		7.64797	9.87682		2.752	-0.02883		0.00977
	1.378	0.01023	0.0293		7.68133	11.5663		7.68133	15.2676		96.331	0.000805928					7.68133	12.8347		7.68133	9.76637		2.764	-0.0093		3.31055
	1.384	-0.02883	0.04883		7.7147	11.7941		7.7147	15.2945		96.734	0.00080589					7.7147	12.9258		7.7147	10.1636		2.776	-0.02883		2.93945
	1.39	-0.0093	0.00977		7.74807	11.7495		7.74807	15.1509		97.151	0.000809375					7.74807	13.0119		7.74807	10.1903		2.788	0.02977		2.97852
	1.396	-0.02883	0.04883		7.78143	11.7304		7.78143	15.1752		97.546	0.000808073					7.78143	12.987		7.78143	10.215		2.8	-0.0093		2.99805
	1.402	0.01023	0.0293		7.8148	11.8174		7.8148	15.0474		97.939	0.000807756					7.8148	13.1622		7.8148	10.3512		2.812	-0.02883		2.97852
	1.408	-0.04836	0.04883		7.84817	12.0871		7.84817	15.0984		98.358	0.000804861					7.84817	13.2122		7.84817	10.6119		2.824	-0.0093		2.95898
	1.414	-0.04836	0.04883		7.88153	12.1944		7.88153	15.2011		98.745	0.000774374					7.88153	13.1547		7.88153	10.631		2.836	0.01023		2.93945
	1.42	0.06883	0.0293		7.9149	12.0635		7.9149	15.2111		99.139	0.000462434					7.9149	13.1319		7.9149	10.8573		2.848	0.02977		2.97852
	1.426	0.06883	-0.0293		7.94827	12.1067		7.94827	15.1561		99.538	3.89621e-11					7.94827	13.1324		7.94827	10.8925		2.86	0.01023		2.99805
	1.432	0.01023	-0.04883		7.98163	12.2129		7.98163	15.5399		99.937	3.11943e-11					7.98163	13.1966		7.98163	11.0818		2.872	0.02977		2.97852
	1.438	0.01023	0.00977		8.015	12.4117		8.015	15.6367		100.338	1.28174e-11					8.015	13.1237		8.015	11.1399		2.884	-0.06789		2.88086
	1.444	0.02977	0.00977		8.04837	12.4936		8.04837	15.5065		100.823	1.34857e-11					8.04837	13.4437		8.04837	11.2259		2.896	0.08836		2.93945
	1.45	-0.02883	-0.00977		8.08173	12.4099		8.08173	15.775		101.225	1.76624e-11					8.08173	13.3975		8.08173	11.417		2.908	0.0493		2.97852
	1.456	0.01023	0.0293		8.1151	12.482		8.1151	15.7857		101.629	1.12005e-10					8.1151	13.4503		8.1151	11.4399		2.92	-0.0093		2.91992
	1.462	-0.04836	0.00977		8.14847	12.7751		8.14847	15.802		102.002	9.56094e-11					8.14847	13.5125		8.14847	11.6507		2.932	0.02977		2.99805
	1.468	-0.0093	0.0293		8.18183	12.6922		8.18183	15.9084		102.409	2.2588e-10					8.18183	13.458		8.18183	11.5912		2.944	0.02977		2.97852
	1.474	0.02977	0.04883		8.2152	12.7143		8.2152	15.8116		102.818	2.03772e-11					8.2152	13.394		8.2152	11.6273		2.956	0.02977		2.97852
	1.48	0.01023	0.00977		8.24857	12.7284		8.24857	15.8824		103.236	4.7774e-11					8.24857	13.3872		8.24857	11.7899		2.968	-0.08742		2.93945
	1.486	-0.02883	0.04883		8.28193	12.8096		8.28193	15.9332		103.666	2.87303e-11					8.28193	13.4085		8.28193	11.9972		2.98	-0.0093		2.99805
	1.492	0.06883	-0.00977		8.3153	13.0735		8.3153	15.9689		104.094	3.54123e-11					8.3153	13.4775		8.3153	12.0111		2.992	0.0493		2.99805
	1.498	0.02977	0.00977		8.34867	13.0338		8.34867	16.0999		104.488	1.43265e-10					8.34867	13.5517		8.34867	12.2956		3.004	-0.02883		2.91992
	1.504	0.02977	0.00977		8.38203	13.0843		8.38203	15.8351		104.891	1.62523e-11					8.38203	13.4847		8.38203	12.1826		3.016	0.01023		2.95898
	1.51	-0.02883	0.0293		8.4154	13.3393		8.4154	15.9598		105.304	3.26559e-11					8.4154	13.5324		8.4154	12.2333		3.028	-0.0093		2.95898
	1.516	-0.0093	0.0293		8.44877	13.4248		8.44877	15.8441		106.189	2.06696e-11					8.44877	13.5199		8.44877	12.4545		3.04	-0.0093		2.91992
	1.522	-0.0093	0.04883		8.48213	13.2712		8.48213	16.1722		106.607	3.12753e-12					8.48213	13.4624		8.48213	12.5125		3.052	0.01023		2.91992
	1.528	-0.0093	-0.04883		8.5155	13.3564		8.5155	15.855		107.212	7.56825e-13					8.5155	13.5325		8.5155	12.5139		3.064	0.06883		2.90039
	1.534	-0.02883	0.04883		8.54887	13.3659		8.54887	15.9278		107.605	8.4837e-12					8.54887	13.3646		8.54887	12.5259		3.076	-0.0093		2.91992
	1.54	-0.02883	0.00977		8.58223	13.4485		8.58223	15.9369		108.035	5.39291e-12					8.58223	13.4729		8.58223	12.5965		3.088	0.0493		2.93945
	1.546	-0.0093	0.0293		8.6156	13.6356		8.6156	15.9539		108.475	1.16997e-11					8.6156	13.6701		8.6156	12.8199		3.1	0.01023		2.95898
	1.552	0.02977	0.04883		8.64897	13.7196		8.64897	16.0285		108.869	2.87371e-13					8.64897	13.8872		8.64897	12.882		3.112	0.02977		2.95898
	1.558	0.0493	0.0293		8.68233	13.6866		8.68233	16.2227		109.285	1.16997e-11					8.68233	13.9009		8.68233	12.9538		3.124	0.01023		2.97852
	1.564	-0.02883	0.00977		8.7157	13.6408		8.7157	16.1283		110.3	2.12512e-12					8.7157	13.9073		8.7157	13.0711		3.136	0.02977		2.97852
	1.57	0.01023	0.0293		8.74907	13.6321		8.74907	16.2362		111.2	6.813e-12					8.74907	13.9697		8.74907	13.0874		3.148	0.06883		2.97852
	1.576	-0.04836	-0.04883		8.78243	13.6437		8.78243	16.2797								8.78243	14.0714		8.78243	13.2088		3.16	0.02977		2.99805
	1.582	-0.04836	0.0293		8.8158	13.6527		8.8158	16.3363								8.8158	14.1632		8.8158	13.2801		3.172	0.02977		2.99805
	1.588	0.0493	0.00977		8.84917	13.6795		8.84917	16.5626								8.84917	14.2486		8.84917	13.3614		3.184	-0.02883		2.97852
	1.594	-0.04836	0.04883		8.88253	13.747		8.88253	16.3556								8.88253	14.2709		8.88253	13.3993		3.196	-0.04836		2.97852
	1.6	-0.0093	0.06836		8.9159	13.7949		8.9159	16.5432								8.9159	14.1943		8.9159	13.5796		3.208	-0.02883		2.93945
	1.606	-0.0093	0.04883		8.94927	13.9345		8.94927	16.3773								8.94927	14.2382		8.94927	13.5901		3.22	-0.04836		2.95898
	1.612	0.02977	-0.06836		8.98263	13.9842		8.98263	16.6404								8.98263	14.2536		8.98263	13.5256		3.232	0.02977		2.93945
	1.618	0.0493	0.00977		9.016	13.9777		9.016	16.7523								9.016	14.3463		9.016	13.7048		3.244	-0.02883		2.93945
	1.624	-0.02883	0.00977		9.04937	13.9646		9.04937	16.8265								9.04937	14.3503		9.04937	13.7888		3.256	-0.02883		2.97852
	1.63	-0.0093	-0.00977		9.08273	13.9713		9.08273	16.6647								9.08273	14.5713		9.08273	13.97		3.268	-0.08742		2.93945
	1.636	-0.04836	-0.0293		9.1161	14.0057		9.1161	16.7042								9.1161	14.4306		9.1161	13.8816		3.28	-0.0093		2.93945
	1.642	-0.04836	0.00977		9.14947	14.0625		9.14947	16.8075								9.14947	14.5241		9.14947	14.035		3.292	0.01023		2.99805
	1.648	0.0493	-0.00977		9.18283	14.2863		9.18283	16.757								9.18283	14.3772		9.18283	14.1617		3.304	0.01023		2.95898
	1.654	-0.04836	0.04883		9.2162	14.3444		9.2162	16.5929								9.2162	14.4185		9.2162	14.2053		3.316	-0.02883		2.91992
	1.66	0.02977	-0.00977		9.24957	14.401		9.24957	16.9488								9.24957	14.511		9.24957	14.2873		3.328	0.02977		3.01758
	1.666	-0.02883	0.00977		9.28293	14.3375		9.28293	16.6029								9.28293	14.4263		9.28293	14.3586		3.34	-0.0093		2.99805
	1.672	-0.02883	0.04883		9.3163	14.433		9.3163	16.589								9.3163	14.4954		9.3163	14.5504		3.352	-0.02883		2.93945
	1.678	0.02977	0.00977		9.34967	14.4479		9.34967	16.7696								9.34967	14.5214		9.34967	14.4224		3.364	-0.04836		2.90039
	1.684	-0.02883	0.04883		9.38303	14.6257		9.38303	16.7963								9.38303	14.6341		9.38303	14.5214		3.376	0.01023		2.97852
	1.69	0.01023	0.00977		9.4164	14.6836		9.4164	16.947								9.4164	14.6612		9.4164	14.4977		3.388	-0.02883		2.95898
	1.696	0.02977	0.04883		9.44977	14.658		9.44977	17.0158								9.44977	14.8111		9.44977	14.6431		3.4	0.0493		2.97852
	1.702	-0.04836	0.0293		9.48313	14.7681		9.48313	17.0575								9.48313	14.8468		9.48313	14.7048		3.412	0.02977		2.93945
	1.708	0.02977	-0.00977		9.5165	14.9101		9.5165	17.2131								9.5165	14.764		9.5165	14.7558		3.424	-0.0093		2.91992
	1.714	-0.02883	0.04883		9.54987	15.0703		9.54987	17.2968								9.54987	14.8412		9.54987	14.6394		3.436	-0.0093		2.91992
	1.72	-0.02883	1.29883		9.58323	15.0103		9.58323	17.0477								9.58323	14.7095		9.58323	14.6963		3.448	-0.02883		2.97852
	1.726	0.02977	2.8418		9.6166	15.0173		9.6166	17.473								9.6166	14.8207		9.6166	14.6574		3.46	0.01023		2.95898
	1.732	-0.02883	2.93945		9.64997	15.0092		9.64997	17.0099								9.64997	14.885		9.64997	14.6502		3.472	-0.0093		2.93945
	1.738	0.01023	3.07617		9.68333	15.1003		9.68333	16.9834								9.68333	15.1576		9.68333	14.6725		3.484	-0.02883		2.93945
	1.744	0.02977	3.07617		9.7167	15.0442		9.7167	17.0018								9.7167	14.9227		9.7167	14.6648		3.496	-0.02883		2.97852
	1.75	-0.04836	3.05664		9.75007	15.2568		9.75007	16.9973								9.75007	15.1762		9.75007	14.7611		3.508	-0.04836		2.97852
	1.756	0.0493	3.05664		9.78343	15.3414		9.78343	16.9694								9.78343	15.2185		9.78343	14.9616		3.52	-0.02883		2.97852
	1.762	-0.04836	3.13477		9.8168	15.456		9.8168	16.9447								9.8168	15.0485		9.8168	15.0694		3.532	0.02977		2.99805
	1.768	0.02977	3.0957		9.85017	15.3862		9.85017	16.978								9.85017	15.3873		9.85017	14.9366		3.544	-0.0093		2.91992
	1.774	-0.02883	3.05664		9.88353	15.7161		9.88353	17.5386								9.88353	15.1856		9.88353	14.9685		3.556	-0.0093		2.97852
	1.78	-0.02883	3.0957		9.9169	15.6899		9.9169	17.1385								9.9169	15.2172		9.9169	14.981		3.568	-0.02883		2.95898
	1.786	0.02977	3.13477		9.95027	15.9343		9.95027	17.2252								9.95027	15.3829		9.95027	15.019		3.58	-0.04836		2.97852
	1.792	-0.02883	3.07617		9.98363	15.9315		9.98363	17.6215								9.98363	15.316		9.98363	15.1833		3.592	-0.02883		2.91992
	1.798	0.01023	3.07617		10.017	15.9331		10.017	17.0553								10.017	15.3115		10.017	15.2743		3.604	-0.04836		2.91992
	1.804	0.02977	3.05664		10.0504	16.0758		10.0504	17.149								10.0504	15.3342		10.0504	15.2787		3.616	-0.02883		2.95898
	1.81	-0.0093	3.11523		10.0837	15.934		10.0837	17.1426								10.0837	15.3718		10.0837	15.2938		3.628	-0.06789		2.95898
	1.816	-0.02883	3.03711		10.1171	15.9357		10.1171	17.1154								10.1171	15.2211		10.1171	15.2793		3.64	-0.02883		2.93945
	1.822	0.0493	3.13477		10.1505	15.9576		10.1505	17.135								10.1505	15.2683		10.1505	15.327		3.652	-0.02883		2.97852
	1.828	-0.0093	3.05664		10.1838	15.9583		10.1838	17.089								10.1838	15.3989		10.1838	15.425		3.664	0.01023		2.99805
	1.834	-0.0093	3.03711		10.2172	15.9683		10.2172	17.5835								10.2172	15.3101		10.2172	15.5323		3.676	0.02977		2.99805
	1.84	0.02977	3.0957		10.2506	15.9431		10.2506	17.3151								10.2506	15.3346		10.2506	15.6274		3.688	-0.02883		2.93945
	1.846	0.01023	3.0957		10.2839	15.9246		10.2839	17.2194								10.2839	15.372		10.2839	15.5472		3.7	-0.0093		2.93945
	1.852	0.02977	3.0957		10.3173	15.9102		10.3173	17.4097								10.3173	15.6762		10.3173	15.5637		3.712	-0.04836		2.97852
	1.858	-0.04836	3.07617		10.3507	15.9175		10.3507	17.2981								10.3507	15.6248		10.3507	15.5611		3.724	0.02977		2.97852
	1.864	0.01023	3.01758		10.384	15.931		10.384	17.6592								10.384	15.6421		10.384	15.5587		3.736	-0.02883		2.99805
	1.87	-0.02883	3.05664		10.4174	15.9343		10.4174	17.5809								10.4174	15.5419		10.4174	15.5938		3.748	-0.02883		2.99805
	1.876	-0.0093	3.0957		10.4508	15.9627		10.4508	17.8279								10.4508	15.4997		10.4508	15.7938		3.76	0.01023		2.97852
	1.882	0.01023	3.0957		10.4841	15.9788		10.4841	17.8619								10.4841	15.56		10.4841	15.8868		3.772	-0.02883		2.91992
	1.888	-0.02883	3.11523		10.5175	15.9727		10.5175	17.8582								10.5175	15.5617		10.5175	15.8783		3.784	0.06883		2.95898
	1.894	-0.0093	3.11523		10.5509	15.9773		10.5509	17.6214								10.5509	15.6511		10.5509	15.9604		3.796	-0.04836		2.99805
	1.9	-0.02883	3.13477		10.5842	15.9672		10.5842	17.719								10.5842	15.58		10.5842	15.9691		3.808	-0.02883		2.97852
	1.906	-0.04836	3.0957		10.6176	15.9624		10.6176	17.7239								10.6176	15.645		10.6176	16.1556		3.82	-0.0093		2.95898
	1.912	-0.02883	3.03711		10.651	15.98		10.651	17.9809								10.651	15.6219		10.651	16.1486		3.832	-0.02883		2.90039
	1.918	-0.04836	3.07617		10.6843	15.9902		10.6843	17.9926								10.6843	15.5926		10.6843	16.1896		3.844	0.01023		2.99805
	1.924	-0.04836	3.0957		10.7177	15.9917		10.7177	18.0123								10.7177	15.7403		10.7177	16.2239		3.856	-0.02883		2.97852
	1.93	0.02977	3.05664		10.7511	15.9986		10.7511	18.2877								10.7511	15.659		10.7511	16.2216		3.868	-0.02883		2.97852
	1.936	0.0493	3.11523		10.7844	16.0606		10.7844	17.9467								10.7844	15.7416		10.7844	16.3842		3.88	-0.04836		2.99805
	1.942	0.08836	3.01758		10.8178	16.1044		10.8178	17.97								10.8178	15.7953		10.8178	16.4218		3.892	-0.04836		2.93945
	1.948	-0.08742	3.03711		10.8512	16.1311		10.8512	18.0562								10.8512	15.8048		10.8512	16.4923		3.904	-0.0093		2.97852
	1.954	-0.0093	3.03711		10.8845	16.1362		10.8845	18.3079								10.8845	15.8563		10.8845	16.4191		3.916	-0.02883		3.01758
	1.96	0.01023	3.05664		10.9179	16.2942		10.9179	17.8386								10.9179	15.9771		10.9179	16.4105		3.928	-0.0093		2.91992
	1.966	0.01023	3.0957		10.9513	16.2797		10.9513	17.8904								10.9513	16.0378		10.9513	16.4406		3.94	0.01023		2.99805
	1.972	-0.08742	3.05664		10.9846	16.3184		10.9846	17.9876								10.9846	15.9365		10.9846	16.4132		3.952	0.01023		2.95898
	1.978	-0.04836	3.01758		11.018	16.352		11.018	18.0155								11.018	15.9581		11.018	16.4354		3.964	0.0493		2.93945
	1.984	-0.02883	3.01758		11.0514	16.3151		11.0514	18.3159								11.0514	15.8863		11.0514	16.4472		3.976	0.01023		2.93945
	1.99	0.01023	3.0957		11.0847	16.4039		11.0847	17.8811								11.0847	15.9461		11.0847	16.4566		3.988	0.0493		2.95898
	1.996	0.01023	3.03711		11.1181	16.3768		11.1181	17.9355								11.1181	15.9373		11.1181	16.7552		4	0.02977		2.93945
	2.002	-0.04836	3.0957		11.1515	16.4437		11.1515	18.2617								11.1515	16.1793		11.1515	16.6634		4.012	0.02977		2.91992
	2.008	-0.0093	3.11523		11.1848	16.4623		11.1848	17.9531								11.1848	15.9844		11.1848	16.6501		4.024	-0.02883		2.95898
	2.014	-0.04836	3.0957		11.2182	16.4695		11.2182	18.2916								11.2182	16.269		11.2182	16.7306		4.036	-0.04836		3.01758
	2.02	0.01023	3.01758		11.2516	16.5032		11.2516	17.9926								11.2516	16.4851		11.2516	16.8929		4.048	-0.04836		2.95898
	2.026	0.01023	3.07617		11.2849	16.5772		11.2849	17.9448								11.2849	16.3434		11.2849	17.0493		4.06	-0.02883		2.93945
	2.032	-0.02883	3.0957		11.3183	16.6725		11.3183	18.158								11.3183	16.4085		11.3183	17.0305		4.072	-0.0093		2.99805
	2.038	-0.04836	3.11523		11.3517	16.7527		11.3517	18.0008								11.3517	16.5883		11.3517	17.2065		4.084	-0.08742		2.97852
	2.044	-0.0093	3.07617		11.385	16.6479		11.385	18.1003								11.385	16.3919		11.385	17.3311		4.096	-0.10695		2.99805
	2.05	0.01023	3.0957		11.4184	16.641		11.4184	18.0935								11.4184	16.6581		11.4184	17.2494		4.108	0.02977		2.95898
	2.056	0.02977	3.0957		11.4518	16.6583		11.4518	18.0504								11.4518	16.5359		11.4518	17.2225		4.12	-0.04836		2.93945
	2.062	0.02977	3.0957		11.4851	16.7723		11.4851	18.4323								11.4851	16.7092		11.4851	17.24		4.132	-0.0093		2.93945
	2.068	0.01023	3.07617		11.5185	16.6986		11.5185	18.3374								11.5185	16.3689		11.5185	17.2139		4.144	-0.04836		2.95898
	2.074	0.0493	3.07617		11.5519	16.856		11.5519	18.3565								11.5519	16.5387		11.5519	17.3665		4.156	-0.02883		2.99805
	2.08	0.01023	3.11523		11.5852	16.9876		11.5852	18.6527								11.5852	16.3797		11.5852	17.2491		4.168	0.02977		2.93945
	2.086	0.0493	3.05664		11.6186	17.0608		11.6186	18.5171								11.6186	16.5459		11.6186	17.2392		4.18	-0.02883		2.97852
	2.092	-0.04836	3.05664		11.652	16.9185		11.652	18.3473								11.652	16.4662		11.652	17.3523		4.192	-0.02883		2.93945
	2.098	-0.04836	3.11523		11.6853	16.9848		11.6853	18.4298								11.6853	16.5387		11.6853	17.3162		4.204	0.02977		2.93945
	2.104	0.08836	3.01758		11.7187	16.9614		11.7187	18.5701								11.7187	16.7548		11.7187	17.4377		4.216	-0.04836		2.93945
	2.11	-0.02883	3.01758		11.7521	16.9651		11.7521	18.3942								11.7521	16.7251		11.7521	17.5279		4.228	-0.0093		2.93945
	2.116	-0.0093	3.07617		11.7854	17.1198		11.7854	18.5967								11.7854	16.8255		11.7854	17.5048		4.24	0.01023		2.93945
	2.122	-0.0093	3.05664		11.8188	16.9852		11.8188	18.3905								11.8188	16.7113		11.8188	17.5223		4.252	-0.02883		2.93945
	2.128	-0.04836	3.0957		11.8522	16.97		11.8522	18.6572								11.8522	16.7059		11.8522	17.5332		4.264	-0.0093		2.90039
	2.134	-0.0093	3.03711		11.8855	17.1235		11.8855	18.5693								11.8855	16.622		11.8855	17.5502		4.276	-0.02883		2.99805
	2.14	-0.04836	3.11523		11.9189	17.0472		11.9189	18.8239								11.9189	16.9015		11.9189	17.5316		4.288	-0.0093		2.93945
	2.146	-0.04836	3.13477		11.9523	17.0107		11.9523	18.4025								11.9523	17.0717		11.9523	17.625		4.3	0.0493		2.95898
	2.152	-0.04836	3.07617		11.9856	17.2461		11.9856	18.3736								11.9856	16.9079		11.9856	17.5481		4.312	-0.02883		2.93945
	2.158	-0.02883	3.07617		12.019	17.4521		12.019	18.5852								12.019	16.9053		12.019	17.5172		4.324	0.02977		3.01758
	2.164	-0.04836	3.07617		12.0524	17.4532		12.0524	18.4708								12.0524	17.1379		12.0524	17.552		4.336	0.01023		2.95898
	2.17	-0.04836	3.05664		12.0857	17.3036		12.0857	18.4918								12.0857	16.9135		12.0857	17.6366		4.348	-0.0093		2.99805
	2.176	0.02977	3.11523		12.1191	17.3495		12.1191	18.8386								12.1191	17.0127		12.1191	17.7365		4.36	-0.10695		2.93945
	2.182	-0.04836	3.11523		12.1525	17.3696		12.1525	18.5698								12.1525	17.0396		12.1525	17.6606		4.372	0.01023		2.93945
	2.188	-0.02883	3.03711		12.1858	17.4373		12.1858	18.561								12.1858	16.8997		12.1858	17.7331		4.384	0.0493		2.99805
	2.194	0.01023	3.05664		12.2192	17.5516		12.2192	18.5483								12.2192	17.0768		12.2192	17.8053		4.396	-0.02883		2.93945
	2.2	0.02977	3.05664		12.2526	17.5987		12.2526	18.9265								12.2526	16.9009		12.2526	17.8106		4.408	-0.02883		2.91992
	2.206	0.02977	3.05664		12.2859	17.621		12.2859	18.896								12.2859	17.1406		12.2859	17.8737		4.42	-0.0093		2.91992
	2.212	-0.04836	3.0957		12.3193	17.6318		12.3193	18.8855								12.3193	17.0247		12.3193	17.7792		4.432	-0.0093		2.97852
	2.218	-0.0093	3.07617		12.3527	17.6684		12.3527	18.8855								12.3527	17.0424		12.3527	17.9344		4.444	-0.02883		2.95898
	2.224	-0.0093	3.07617		12.386	17.7111		12.386	18.8179								12.386	16.9699		12.386	17.783		4.456	-0.02883		2.93945
	2.23	-0.0093	3.03711		12.4194	17.6106		12.4194	19.1982								12.4194	16.9836		12.4194	17.7929		4.468	0.01023		2.93945
	2.236	-0.0093	3.05664		12.4528	17.6104		12.4528	18.719								12.4528	17.0082		12.4528	17.7903		4.48	0.06883		2.99805
	2.242	-0.04836	3.05664		12.4861	17.6226		12.4861	18.7127								12.4861	16.9765		12.4861	17.8254		4.492	0.02977		2.90039
	2.248	0.01023	3.05664		12.5195	17.7071		12.5195	19.0357								12.5195	16.9908		12.5195	17.9233		4.504	-0.04836		2.93945
	2.254	0.02977	3.03711		12.5529	17.7727		12.5529	18.9396								12.5529	16.9794		12.5529	17.9461		4.516	-0.04836		2.95898
	2.26	-0.02883	3.03711		12.5862	17.6231		12.5862	18.7111								12.5862	17.0794		12.5862	18.0593		4.528	0.01023		2.95898
	2.266	-0.0093	3.03711		12.6196	17.6373		12.6196	19.0837								12.6196	17.0824		12.6196	18.1213		4.54	0.0493		2.97852
	2.272	0.02977	3.01758		12.653	17.7744		12.653	18.7108								12.653	17.1038		12.653	18.0158		4.552	-0.04836		2.99805
	2.278	0.02977	3.0957		12.6863	17.6669		12.6863	19.0688								12.6863	17.175		12.6863	18.0441		4.564	0.01023		2.95898
	2.284	-0.02883	3.0957		12.7197	17.7793		12.7197	18.7482								12.7197	17.13		12.7197	18.2056		4.576	-0.0093		2.97852
	2.29	0.06883	3.01758		12.7531	17.6614		12.7531	18.8719								12.7531	17.0853		12.7531	18.2235		4.588	0.01023		2.95898
	2.296	-0.02883	3.07617		12.7864	17.7809		12.7864	18.9052								12.7864	17.3681		12.7864	18.1918		4.6	-0.06789		2.97852
	2.302	-0.0093	3.07617		12.8198	17.7317		12.8198	18.9156								12.8198	17.3724		12.8198	18.3651		4.612	-0.0093		2.93945
	2.308	-0.0093	3.13477		12.8532	17.7989		12.8532	18.9588								12.8532	17.1661		12.8532	18.3139		4.624	-0.02883		2.93945
	2.314	0.01023	3.03711		12.8865	17.7545		12.8865	19.3019								12.8865	17.3163		12.8865	18.3598		4.636	0.02977		2.93945
	2.32	0.01023	3.01758		12.9199	17.8226		12.9199	18.9935								12.9199	17.2234		12.9199	18.2995		4.648	0.01023		2.97852
	2.326	0.01023	3.03711		12.9533	17.8758		12.9533	18.9991								12.9533	17.2869		12.9533	18.422		4.66	-0.02883		2.99805
	2.332	0.01023	3.03711		12.9866	17.8946		12.9866	19.2271								12.9866	17.3505		12.9866	18.4267		4.672	-0.0093		2.97852
	2.338	0.01023	2.99805		13.02	17.9006		13.02	18.9706								13.02	17.273		13.02	18.3641		4.684	0.01023		2.93945
	2.344	0.02977	3.0957		13.0534	17.9789		13.0534	19.2027								13.0534	17.2556		13.0534	18.4476		4.696	-0.04836		2.99805
	2.35	-0.04836	3.07617		13.0867	18.0389		13.0867	19.017								13.0867	17.3155		13.0867	18.4603		4.708	-0.02883		2.99805
	2.356	0.01023	3.05664		13.1201	17.934		13.1201	19.389								13.1201	17.3114		13.1201	18.3987		4.72	0.01023		2.93945
	2.362	-0.02883	3.01758		13.1535	18.0656		13.1535	19.4268								13.1535	17.3399		13.1535	18.4153		4.732	-0.0093		2.91992
	2.368	0.02977	3.11523		13.1868	17.968		13.1868	19.2925								13.1868	17.6215		13.1868	18.4315		4.744	0.02977		2.99805
	2.374	-0.0093	3.05664		13.2202	18.0703		13.2202	19.2117								13.2202	17.6371		13.2202	18.4635		4.756	-0.02883		2.95898
	2.38	0.01023	3.05664		13.2536	17.9433		13.2536	19.4571								13.2536	17.659		13.2536	18.5057		4.768	-0.02883		2.97852
	2.386	0.02977	3.03711		13.2869	18.0653		13.2869	19.0751								13.2869	17.7131		13.2869	18.5251		4.78	-0.0093		2.93945
	2.392	-0.0093	3.03711		13.3203	18.0191		13.3203	19.0966								13.3203	17.6072		13.3203	18.6593		4.792	-0.02883		2.97852
	2.398	0.01023	3.11523		13.3537	18.1003		13.3537	19.1974								13.3537	17.5498		13.3537	18.7389		4.804	0.01023		2.93945
	2.404	-0.0093	3.07617		13.387	18.0842		13.387	19.1012								13.387	17.6295		13.387	18.8008		4.816	-0.02883		2.99805
	2.41	0.01023	3.07617		13.4204	18.1457		13.4204	19.5218								13.4204	17.5274		13.4204	18.7949		4.828	-0.02883		2.91992
	2.416	-0.02883	3.05664		13.4538	18.2479		13.4538	19.1047								13.4538	17.6372		13.4538	18.6734		4.84	-0.02883		2.97852
	2.422	-0.0093	3.05664		13.4871	18.2361		13.4871	19.1479								13.4871	17.6809		13.4871	18.6772		4.852	-0.02883		2.95898
	2.428	0.06883	3.07617		13.5205	18.3236		13.5205	19.3321								13.5205	17.5155		13.5205	18.6832		4.864	-0.0093		2.91992
	2.434	-0.0093	3.05664		13.5539	18.2574		13.5539	19.2063								13.5539	17.5644		13.5539	18.6839		4.876	-0.04836		2.97852
	2.44	-0.0093	3.05664		13.5872	18.3911		13.5872	19.4588								13.5872	17.6144		13.5872	18.7236		4.888	-0.0093		3.01758
	2.446	-0.0093	3.07617		13.6206	18.2842		13.6206	19.1643								13.6206	17.6757		13.6206	18.7303		4.9	0.01023		2.97852
	2.452	-0.0093	3.03711		13.654	18.3972		13.654	19.1166								13.654	17.5992		13.654	18.6572		4.912	0.02977		2.99805
	2.458	0.01023	3.01758		13.6873	18.2979		13.6873	19.6516								13.6873	17.6169		13.6873	18.7227		4.924	0.01023		2.93945
	2.464	-0.04836	3.05664		13.7207	18.2762		13.7207	19.1518								13.7207	17.5944		13.7207	18.7235		4.936	0.01023		2.95898
	2.47	0.01023	3.07617		13.7541	18.2747		13.7541	19.6611								13.7541	17.6141		13.7541	18.7339		4.948	0.01023		2.93945
	2.476	-0.04836	3.01758		13.7874	18.4271		13.7874	19.2521								13.7874	17.6126		13.7874	18.743		4.96	-0.02883		2.97852
	2.482	0.01023	3.11523		13.8208	18.3226		13.8208	19.1649								13.8208	17.6315		13.8208	18.8225		4.972	-0.02883		2.93945
	2.488	0.0493	3.05664		13.8542	18.2974		13.8542	19.1794								13.8542	17.677		13.8542	18.862		4.984	-0.04836		2.95898
	2.494	-0.0093	3.07617		13.8875	18.2735		13.8875	19.2841								13.8875	17.6236		13.8875	18.8966		4.996	-0.0093		2.95898
	2.5	-0.02883	3.07617		13.9209	18.2848		13.9209	19.196								13.9209	17.6375		13.9209	18.9521		5.008	-0.04836		2.93945
	2.506	-0.02883	3.11523		13.9543	18.4215		13.9543	19.6138								13.9543	17.6744		13.9543	18.9731		5.02	-0.02883		2.99805
	2.512	0.01023	3.05664		13.9876	18.4039		13.9876	19.2347								13.9876	17.6311		13.9876	18.8579		5.032	-0.02883		2.97852
	2.518	0.01023	3.0957		14.021	18.5121		14.021	19.5232								14.021	17.7042		14.021	18.8778		5.044	-0.08742		2.97852
	2.524	0.01023	3.01758		14.0544	18.5204		14.0544	19.3407								14.0544	17.7305		14.0544	18.9031		5.056	0.01023		2.95898
	2.53	0.01023	3.01758		14.0877	18.4985		14.0877	19.2162								14.0877	17.7572		14.0877	19.0528		5.068	0.02977		2.93945
	2.536	-0.0093	3.07617		14.1211	18.4409		14.1211	19.4965								14.1211	17.6885		14.1211	19.0207		5.08	-0.02883		2.95898
	2.542	0.01023	3.05664		14.1545	18.37		14.1545	19.4203								14.1545	17.9225		14.1545	19.036		5.092	-0.02883		2.97852
	2.548	0.01023	3.07617		14.1878	18.4134		14.1878	19.34								14.1878	18.0185		14.1878	19.1165		5.104	-0.02883		2.97852
	2.554	-0.0093	3.07617		14.2212	18.3991		14.2212	19.2731								14.2212	17.8519		14.2212	19.0841		5.116	-0.04836		2.99805
	2.56	-0.02883	3.07617		14.2546	18.479		14.2546	19.6326								14.2546	17.896		14.2546	19.2976		5.128	0.0493		2.95898
	2.566	0.01023	2.99805		14.2879	18.5369		14.2879	19.4639								14.2879	17.872		14.2879	19.2487		5.14	-0.0093		2.99805
	2.572	-0.06789	3.11523		14.3213	18.6122		14.3213	19.3706								14.3213	17.9376		14.3213	19.2198		5.152	-0.04836		2.95898
	2.578	-0.06789	3.07617		14.3547	18.6232		14.3547	19.806								14.3547	17.8905		14.3547	19.1991		5.164	-0.0093		2.93945
	2.584	-0.0093	3.05664		14.388	18.6632		14.388	19.6895								14.388	17.8943		14.388	19.3074		5.176	-0.02883		2.99805
	2.59	0.02977	3.07617		14.4214	18.7089		14.4214	19.9313								14.4214	17.9237		14.4214	19.3306		5.188	-0.04836		2.99805
	2.596	-0.0093	3.07617		14.4548	18.6179		14.4548	19.8592								14.4548	17.8724		14.4548	19.394		5.2	0.0493		2.93945
	2.602	0.02977	3.11523		14.4881	18.6095		14.4881	19.811								14.4881	17.8628		14.4881	19.3631		5.212	0.02977		2.95898
	2.608	-0.04836	3.07617		14.5215	18.7201		14.5215	19.8959								14.5215	17.8791		14.5215	19.3806		5.224	-0.02883		2.99805
	2.614	0.01023	3.0957		14.5549	18.5863		14.5549	19.4852								14.5549	17.8744		14.5549	19.5927		5.236	0.01023		2.97852
	2.62	-0.10695	3.05664		14.5882	18.7434		14.5882	19.6107								14.5882	17.8613		14.5882	19.5688		5.248	0.01023		2.97852
	2.626	0.01023	3.0957		14.6216	18.6018		14.6216	19.7397								14.6216	18.1068		14.6216	19.6079		5.26	-0.0093		2.93945
	2.632	-0.04836	3.07617		14.655	18.7349		14.655	19.9688								14.655	17.8962		14.655	19.6761		5.272	0.02977		2.91992
	2.638	0.08836	3.05664		14.6883	18.6113		14.6883	19.578								14.6883	17.9613		14.6883	19.5383		5.284	0.02977		2.95898
	2.644	0.01023	3.07617		14.7217	18.5954		14.7217	19.8268								14.7217	17.8897		14.7217	19.534		5.296	-0.04836		2.99805
	2.65	-0.0093	3.07617		14.7551	18.6173		14.7551	19.5251								14.7551	17.8782		14.7551	19.5515		5.308	-0.0093		2.93945
	2.656	-0.04836	3.05664		14.7884	18.7286		14.7884	19.7727								14.7884	17.9054		14.7884	19.669		5.32	-0.0093		2.93945
	2.662	0.01023	3.13477		14.8218	18.7463		14.8218	19.5009								14.8218	18.1211		14.8218	19.5552		5.332	0.01023		2.95898
	2.668	0.02977	3.07617		14.8552	18.6118		14.8552	19.5928								14.8552	17.8969		14.8552	19.5197		5.344	-0.0093		3.03711
	2.674	0.01023	3.0957		14.8885	18.5991		14.8885	19.8056								14.8885	17.881		14.8885	19.5069		5.356	0.02977		2.95898
	2.68	0.01023	3.13477		14.9219	18.7498		14.9219	19.5641								14.9219	17.8917		14.9219	19.7024		5.368	-0.0093		3.01758
	2.686	-0.02883	3.0957		14.9553	18.6475		14.9553	19.621								14.9553	17.8781		14.9553	19.5055		5.38	2.31492		2.93945
	2.692	0.01023	3.11523		14.9886	18.6703		14.9886	19.8232								14.9886	18.1441		14.9886	19.5188		5.392	2.33445		2.90039
	2.698	-0.02883	3.07617		15.022	18.8117		15.022	19.6787								15.022	17.9508		15.022	19.6965		5.404	2.39305		2.95898
	2.704	0.02977	3.07617		15.0554	18.906		15.0554	19.8256								15.0554	17.9783		15.0554	19.6178		5.416	2.43211		2.91992
	2.71	0.01023	3.13477		15.0887	18.9361		15.0887	19.7389								15.0887	17.969		15.0887	19.6972		5.428	2.39305		2.95898
	2.716	-0.04836	3.05664		15.1221	18.9706		15.1221	19.7445								15.1221	17.9638		15.1221	19.8157		5.44	2.37352		2.93945
	2.722	0.0493	3.07617		15.1555	19.0074		15.1555	20.0233								15.1555	18.1882		15.1555	19.8783		5.452	2.35398		2.90039
	2.728	-0.0093	3.0957		15.1888	18.9164		15.1888	19.8977								15.1888	18.2998		15.1888	19.8839		5.464	2.43211		2.93945
	2.734	-0.04836	3.0957		15.2222	19.0268		15.2222	19.918								15.2222	18.0915		15.2222	19.8913		5.476	2.33445		2.93945
	2.74	0.06883	3.11523		15.2556	18.9368		15.2556	20.0127								15.2556	18.1639		15.2556	19.8963		5.488	2.35398		2.93945
	2.746	-0.02883	3.05664		15.2889	18.9164		15.2889	20.0464								15.2889	18.2171		15.2889	19.91		5.5	2.41258		2.91992
	2.752	0.0493	3.0957		15.3223	18.9077		15.3223	20.1033								15.3223	18.2255		15.3223	19.8742		5.512	2.37352		2.97852
	2.758	-0.02883	3.11523		15.3557	18.912		15.3557	20.0898								15.3557	18.3023		15.3557	19.8301		5.524	2.39305		2.88086
	2.764	-0.04836	3.05664		15.389	19.0561		15.389	20.3219								15.389	18.4001		15.389	19.9373		5.536	2.39305		2.91992
	2.77	-0.0093	3.0957		15.4224	18.9172		15.4224	20.0861								15.4224	18.1447		15.4224	19.9703		5.548	2.43211		2.91992
	2.776	-0.04836	3.03711		15.4558	18.9165		15.4558	20.3438								15.4558	18.4262		15.4558	19.8587		5.56	2.45164		2.97852
	2.782	0.01023	3.05664		15.4891	19.0364		15.4891	20.1106								15.4891	18.1844		15.4891	19.8585		5.572	2.39305		2.91992
	2.788	-0.02883	3.13477		15.5225	18.926		15.5225	20.2628								15.5225	18.215		15.5225	19.9011		5.584	2.39305		2.93945
	2.794	0.02977	3.07617		15.5559	18.9228		15.5559	20.0968								15.5559	18.2185		15.5559	19.9211		5.596	2.37352		2.95898
	2.8	-0.02883	3.0957		15.5892	19.0541		15.5892	20.2173								15.5892	18.2472		15.5892	20.0727		5.608	2.37352		2.93945
	2.806	0.02977	3.03711		15.6226	18.9382		15.6226	20.0893								15.6226	18.2212		15.6226	19.9663		5.62	2.43211		2.93945
	2.812	-0.04836	3.07617		15.656	18.9811		15.656	20.1759								15.656	18.4645		15.656	20.1324		5.632	2.37352		2.93945
	2.818	-0.02883	3.11523		15.6893	18.995		15.6893	20.175								15.6893	18.5225		15.6893	20.0572		5.644	2.37352		2.91992
	2.824	0.02977	3.07617		15.7227	19.1769		15.7227	20.1036								15.7227	18.5958		15.7227	20.0774		5.656	2.37352		2.90039
	2.83	-0.04836	3.05664		15.7561	19.2167		15.7561	20.1863								15.7561	18.4509		15.7561	20.0721		5.668	2.35398		2.93945
	2.836	-0.0093	3.03711		15.7894	19.1954		15.7894	20.2116								15.7894	18.5022		15.7894	20.1983		5.68	2.43211		2.91992
	2.842	0.02977	3.01758		15.8228	19.1655		15.8228	20.6619								15.8228	18.4337		15.8228	20.1543		5.692	2.41258		2.93945
	2.848	-0.0093	3.0957		15.8562	19.2107		15.8562	20.5791								15.8562	18.3782		15.8562	20.1766		5.704	2.35398		2.93945
	2.854	-0.0093	3.05664		15.8895	19.2342		15.8895	20.6794								15.8895	18.4287		15.8895	20.1724		5.716	2.37352		2.95898
	2.86	0.02977	3.07617		15.9229	19.2012		15.9229	20.7011								15.9229	18.4991		15.9229	20.1954		5.728	2.43211		2.95898
	2.866	-0.02883	3.05664		15.9563	19.2025		15.9563	20.6015								15.9563	18.4597		15.9563	20.2657		5.74	2.45164		2.95898
	2.872	0.01023	3.03711		15.9896	19.2302		15.9896	20.4292								15.9896	18.4108		15.9896	20.1327		5.752	2.35398		2.97852
	2.878	-0.06789	3.0957		16.023	19.1994		16.023	20.5888								16.023	18.4362		16.023	20.2545		5.764	2.33445		2.95898
	2.884	-0.0093	3.05664		16.0564	19.2278		16.0564	20.4644								16.0564	18.4834		16.0564	20.1926		5.776	2.39305		2.93945
	2.89	-0.04836	3.07617		16.0897	19.1742		16.0897	20.5982								16.0897	18.5434		16.0897	20.1639		5.788	2.37352		2.90039
	2.896	0.01023	3.13477		16.1231	19.2625		16.1231	20.4194								16.1231	18.5953		16.1231	20.154		5.8	2.39305		2.91992
	2.902	-0.04836	3.07617		16.1565	19.2829		16.1565	20.4347								16.1565	18.6708		16.1565	20.187		5.812	2.43211		2.97852
	2.908	-0.04836	3.0957		16.1898	19.2739		16.1898	20.4549								16.1898	18.7575		16.1898	20.2678		5.824	2.43211		2.91992
	2.914	-0.0093	3.03711		16.2232	19.4205		16.2232	20.7153								16.2232	18.7143		16.2232	20.3303		5.836	2.43211		2.97852
	2.92	-0.04836	3.07617		16.2566	19.3529		16.2566	20.4352								16.2566	18.7772		16.2566	20.3353		5.848	2.39305		2.90039
	2.926	-0.02883	3.13477		16.2899	19.4253		16.2899	20.395								16.2899	18.7849		16.2899	20.3385		5.86	2.37352		2.91992
	2.932	0.08836	3.07617		16.3233	19.3825		16.3233	20.9646								16.3233	18.9516		16.3233	20.3848		5.872	2.41258		2.97852
	2.938	-0.04836	3.0957		16.3567	19.3993		16.3567	20.3942								16.3567	19.0203		16.3567	20.4598		5.884	2.37352		2.91992
	2.944	0.02977	3.11523		16.39	19.4712		16.39	20.3688								16.39	18.7608		16.39	20.3235		5.896	2.35398		2.93945
	2.95	-0.02883	3.11523		16.4234	19.4382		16.4234	21.0404								16.4234	19.0086		16.4234	20.4169		5.908	2.39305		2.93945
	2.956	0.01023	3.11523		16.4568	19.4952		16.4568	20.7155								16.4568	18.8775		16.4568	20.3802		5.92	2.41258		2.86133
	2.962	-0.0093	3.05664		16.4901	19.481		16.4901	20.9255								16.4901	18.9078		16.4901	20.5152		5.932	2.41258		2.95898
	2.968	-0.0093	3.07617		16.5235	19.5687		16.5235	20.6229								16.5235	18.8442		16.5235	20.421		5.944	2.43211		2.93945
	2.974	-0.02883	3.13477		16.5569	19.642		16.5569	20.8461								16.5569	19.0509		16.5569	20.5338		5.956	2.43211		2.91992
	2.98	0.0493	3.07617		16.5902	19.559		16.5902	21.0598								16.5902	19.0769		16.5902	20.4799		5.968	2.41258		2.90039
	2.986	0.01023	3.07617		16.6236	19.702		16.6236	20.971								16.6236	19.1202		16.6236	20.5246		5.98	2.4907		2.95898
	2.992	-0.02883	3.13477		16.657	19.6998		16.657	21.229								16.657	19.1995		16.657	20.5781		5.992	2.39305		2.91992
	2.998	0.02977	3.0957		16.6903	19.5806		16.6903	20.8304								16.6903	19.1877		16.6903	20.5872		6.004	2.43211		2.91992
	3.004	-0.02883	3.05664		16.7237	19.6629		16.7237	20.9271								16.7237	19.1979		16.7237	20.6783		6.016	2.37352		2.90039
	3.01	0.02977	3.0957		16.7571	19.5978		16.7571	21.169								16.7571	19.2744		16.7571	20.7036		6.028	2.39305		2.86133
	3.016	-0.02883	3.07617		16.7904	19.6985		16.7904	21.245								16.7904	19.3292		16.7904	20.7606		6.04	2.41258		2.93945
	3.022	0.01023	3.05664		16.8238	19.5695		16.8238	21.1678								16.8238	19.3344		16.8238	20.6332		6.052	2.45164		2.90039
	3.028	-0.08742	3.05664		16.8572	19.6984		16.8572	21.1686								16.8572	19.018		16.8572	20.8057		6.064	2.39305		2.93945
	3.034	0.01023	3.11523		16.8905	19.6264		16.8905	20.822								16.8905	19.0784		16.8905	20.7208		6.076	2.41258		2.91992
	3.04	-0.04836	3.07617		16.9239	19.6003		16.9239	20.8905								16.9239	19.1476		16.9239	20.7038		6.088	2.37352		2.97852
	3.046	-0.0093	3.11523		16.9573	19.7219		16.9573	21.0755								16.9573	18.9871		16.9573	20.7932		6.1	2.39305		2.93945
	3.052	0.01023	3.11523		16.9906	19.6089		16.9906	20.88								16.9906	19.3466		16.9906	20.7959		6.112	2.41258		2.93945
	3.058	0.01023	3.05664		17.024	19.6106		17.024	21.1412								17.024	19.0613		17.024	20.871		6.124	2.39305		2.93945
	3.064	-0.06789	3.05664		17.0574	19.7309		17.0574	20.9223								17.0574	19.1286		17.0574	20.785		6.136	2.41258		2.95898
	3.07	-0.0093	3.11523		17.0907	19.6965		17.0907	21.2995								17.0907	19.0028		17.0907	20.9125		6.148	2.43211		2.93945
	3.076	-0.02883	3.13477		17.1241	19.7167		17.1241	20.9668								17.1241	19.1715		17.1241	21.035		6.16	2.37352		2.93945
	3.082	0.01023	3.11523		17.1575	19.7341		17.1575	21.3877								17.1575	19.0026		17.1575	21.0529		6.172	2.43211		2.93945
	3.088	-0.0093	3.03711		17.1908	19.7986		17.1908	21.038								17.1908	19.17		17.1908	21.1148		6.184	2.41258		2.93945
	3.094	0.02977	3.0957		17.2242	19.8796		17.2242	21.2565								17.2242	19.0934		17.2242	21.1744		6.196	2.45164		2.93945
	3.1	-0.0093	3.05664		17.2576	19.8366		17.2576	20.9658								17.2576	19.0423		17.2576	21.0293		6.208	2.37352		2.93945
	3.106	-0.04836	3.0957		17.2909	19.8048		17.2909	21.5353								17.2909	19.0935		17.2909	20.9919		6.22	2.43211		2.99805
	3.112	0.01023	3.07617		17.3243	19.9116		17.3243	21.4387								17.3243	19.1875		17.3243	20.9704		6.232	2.39305		2.90039
	3.118	-0.02883	3.05664		17.3577	19.8327		17.3577	21.448								17.3577	19.0424		17.3577	20.9626		6.244	2.45164		2.93945
	3.124	0.02977	3.07617		17.391	19.7922		17.391	21.481								17.391	19.0871		17.391	20.9651		6.256	2.51023		2.95898
	3.13	-0.0093	3.03711		17.4244	19.8066		17.4244	21.4547								17.4244	19.1433		17.4244	21.1233		6.268	2.43211		2.90039
	3.136	-0.04836	3.01758		17.4578	19.9547		17.4578	21.5316								17.4578	19.0918		17.4578	21.0942		6.28	2.41258		2.93945
	3.142	0.02977	3.0957		17.4911	20.0158		17.4911	21.2533								17.4911	19.1352		17.4911	21.1109		6.292	2.39305		2.93945
	3.148	-0.04836	3.01758		17.5245	20.0075		17.5245	21.6663								17.5245	19.0699		17.5245	21.0885		6.304	2.37352		2.91992
	3.154	-0.04836	3.11523		17.5579	19.8902		17.5579	21.7573								17.5579	19.0919		17.5579	21.1911		6.316	2.45164		2.95898
	3.16	-0.04836	3.0957		17.5912	19.8748		17.5912	21.3173								17.5912	19.352		17.5912	21.0308		6.328	2.45164		2.91992
	3.166	0.02977	3.11523		17.6246	20.0221		17.6246	21.3417								17.6246	19.1361		17.6246	21.1995		6.34	2.45164		2.90039
	3.172	0.01023	3.11523		17.658	19.9004		17.658	21.5458								17.658	19.3149		17.658	21.1171		6.352	2.39305		2.91992
	3.178	-0.0093	3.07617		17.6913	19.8696		17.6913	21.3756								17.6913	19.4203		17.6913	21.1835		6.364	2.39305		2.90039
	3.184	0.01023	3.03711		17.7247	20.0202		17.7247	21.2699								17.7247	19.467		17.7247	21.3807		6.376	2.37352		2.91992
	3.19	-0.02883	3.07617		17.7581	19.9331		17.7581	21.5696								17.7581	19.3314		17.7581	21.2286		6.388	2.45164		2.97852
	3.196	-0.02883	3.0957		17.7914	20.0065		17.7914	21.5783								17.7914	19.5576		17.7914	21.235		6.4	2.41258		2.95898
	3.202	-0.0093	3.07617		17.8248	19.9447		17.8248	21.3174								17.8248	19.4744		17.8248	21.3964		6.412	2.41258		2.91992
	3.208	-0.0093	3.0957		17.8582	19.9704		17.8582	21.331								17.8582	19.272		17.8582	21.257		6.424	2.41258		2.93945
	3.214	-0.02883	3.05664		17.8915	19.9888		17.8915	21.4556								17.8915	19.4049		17.8915	21.3981		6.436	2.43211		2.91992
	3.22	-0.0093	3.05664		17.9249	20.0229		17.9249	21.3008								17.9249	19.2969		17.9249	21.2674		6.448	2.43211		2.93945
	3.226	-0.04836	3.11523		17.9583	20.0605		17.9583	21.5807								17.9583	19.3124		17.9583	21.2169		6.46	2.4907		2.91992
	3.232	-0.02883	3.0957		17.9916	20.0406		17.9916	21.2752								17.9916	19.5025		17.9916	21.2395		6.472	2.43211		2.97852
	3.238	-0.02883	3.01758		18.025	20.1095		18.025	21.5844								18.025	19.4352		18.025	21.271		6.484	2.43211		2.93945
	3.244	0.08836	3.07617		18.0584	20.1487		18.0584	21.2667								18.0584	19.5678		18.0584	21.1972		6.496	2.43211		2.93945
	3.25	-0.02883	3.01758		18.0917	20.1695		18.0917	21.5974								18.0917	19.6074		18.0917	21.3397		6.508	2.39305		2.99805
	3.256	0.02977	3.03711		18.1251	20.2832		18.1251	21.4667								18.1251	19.4498		18.1251	21.2366		6.52	2.45164		2.90039
	3.262	-0.0093	3.07617		18.1585	20.3049		18.1585	21.3283								18.1585	19.3323		18.1585	21.2462		6.532	2.39305		2.97852
	3.268	-0.04836	3.0957		18.1918	20.217		18.1918	21.4297								18.1918	19.4434		18.1918	21.3904		6.544	2.39305		2.93945
	3.274	-0.02883	3.07617		18.2252	20.2902		18.2252	21.3574								18.2252	19.441		18.2252	21.349		6.556	2.39305		2.93945
	3.28	0.01023	3.07617		18.2586	20.2662		18.2586	21.4592								18.2586	19.4562		18.2586	21.3585		6.568	2.43211		2.91992
	3.286	-0.04836	3.07617		18.2919	20.2889		18.2919	21.3207								18.2919	19.5366		18.2919	21.3695		6.58	2.37352		2.93945
	3.292	0.01023	3.0957		18.3253	20.3159		18.3253	21.5284								18.3253	19.326		18.3253	21.4059		6.592	2.39305		2.93945
	3.298	0.02977	3.01758		18.3587	20.3397		18.3587	21.5793								18.3587	19.3954		18.3587	21.3651		6.604	2.37352		2.95898
	3.304	-0.0093	3.07617		18.392	20.3999		18.392	21.4949								18.392	19.3995		18.392	21.4886		6.616	2.45164		2.90039
	3.31	-0.04836	3.11523		18.4254	20.4257		18.4254	21.6351								18.4254	19.4425		18.4254	21.3307		6.628	2.45164		2.93945
	3.316	-0.02883	3.03711		18.4588	20.3503		18.4588	21.4083								18.4588	19.457		18.4588	21.3641		6.64	2.43211		2.91992
	3.322	-0.02883	3.0957		18.4921	20.4197		18.4921	21.4887								18.4921	19.6243		18.4921	21.3343		6.652	2.35398		2.90039
	3.328	-0.0093	3.13477		18.5255	20.4329		18.5255	21.5168								18.5255	19.2538		18.5255	21.5214		6.664	2.39305		2.93945
	3.334	-0.04836	3.05664		18.5589	20.4352		18.5589	21.8352								18.5589	19.4767		18.5589	21.4857		6.676	2.39305		2.91992
	3.34	0.01023	3.03711		18.5922	20.5626		18.5922	21.5718								18.5922	19.3121		18.5922	21.4224		6.688	2.39305		2.93945
	3.346	0.01023	3.05664		18.6256	20.5464		18.6256	21.4431								18.6256	19.4692		18.6256	21.5924		6.7	2.37352		2.91992
	3.352	0.02977	3.0957		18.659	20.5348		18.659	21.4946								18.659	19.5422		18.659	21.456		6.712	2.35398		2.91992
	3.358	0.0493	3.07617		18.6923	20.545		18.6923	21.4677								18.6923	19.3248		18.6923	21.5224		6.724	2.41258		2.93945
	3.364	-0.0093	3.01758		18.7257	20.5489		18.7257	21.914								18.7257	19.4622		18.7257	21.6093		6.736	2.43211		2.91992
	3.37	-0.0093	3.11523		18.7591	20.542		18.7591	21.7227								18.7591	19.5886		18.7591	21.7109		6.748	2.39305		2.99805
	3.376	-0.0093	3.03711		18.7924	20.5366		18.7924	22.0427								18.7924	19.3027		18.7924	21.6989		6.76	2.43211		2.93945
	3.382	-0.10695	3.05664		18.8258	20.531		18.8258	21.7752								18.8258	19.4508		18.8258	21.6034		6.772	2.45164		2.93945
	3.388	0.01023	3.07617		18.8592	20.5132		18.8592	21.809								18.8592	19.3221		18.8592	21.5801		6.784	2.41258		2.93945
	3.394	-0.0093	3.0957		18.8925	20.4823		18.8925	21.8234								18.8925	19.3761		18.8925	21.7286		6.796	2.41258		2.91992
	3.4	-0.04836	3.01758		18.9259	20.5508		18.9259	21.7855								18.9259	19.3703		18.9259	21.5801		6.808	2.39305		2.91992
	3.406	-0.04836	3.0957		18.9593	20.5595		18.9593	21.9959								18.9593	19.2305		18.9593	21.5637		6.82	2.39305		2.97852
	3.412	0.01023	3.0957		18.9926	20.5599		18.9926	21.96								18.9926	19.5053		18.9926	21.7381		6.832	2.45164		2.93945
	3.418	-0.0093	3.05664		19.026	20.5939		19.026	21.8684								19.026	19.3801		19.026	21.6926		6.844	2.39305		2.93945
	3.424	0.02977	3.11523		19.0594	20.5719		19.0594	21.6429								19.0594	19.2824		19.0594	21.7243		6.856	2.45164		2.90039
	3.43	0.01023	3.07617		19.0927	20.6513		19.0927	21.7449								19.0927	19.2655		19.0927	21.7259		6.868	2.43211		2.93945
	3.436	0.01023	3.03711		19.1261	20.5679		19.1261	21.9173								19.1261	19.2006		19.1261	21.7886		6.88	2.39305		2.93945
	3.442	0.01023	3.03711		19.1595	20.5139		19.1595	21.8014								19.1595	19.1896		19.1595	21.6952		6.892	2.41258		2.91992
	3.448	0.01023	3.0957		19.1928	20.5234		19.1928	21.9952								19.1928	19.4065		19.1928	21.7002		6.904	2.45164		2.93945
	3.454	-0.0093	3.01758		19.2262	20.5846		19.2262	22.0742								19.2262	19.539		19.2262	21.6898		6.916	2.43211		2.97852
	3.46	0.01023	3.0957		19.2596	20.5533		19.2596	21.6571								19.2596	19.3316		19.2596	21.7732		6.928	2.45164		2.91992
	3.466	0.02977	3.07617		19.2929	20.5373		19.2929	22.0554								19.2929	19.21		19.2929	21.7644		6.94	2.39305		2.93945
	3.472	-0.0093	3.0957		19.3263	20.6044		19.3263	21.6735								19.3263	19.3998		19.3263	21.7667		6.952	2.45164		2.93945
	3.478	2.1782	2.90039		19.3597	20.5492		19.3597	21.9324								19.3597	19.1618		19.3597	21.8971		6.964	2.45164		2.90039
	3.484	2.21727	3.03711		19.393	20.5419		19.393	21.7384								19.393	19.4141		19.393	21.7678		6.976	2.41258		2.88086
	3.49	2.1782	2.99805		19.4264	20.5595		19.4264	21.9067								19.4264	19.486		19.4264	21.7749		6.988	2.45164		2.93945
	3.496	2.21727	2.91992		19.4598	20.563		19.4598	21.7438								19.4598	19.4596		19.4598	21.9804		7	2.45164		2.95898
	3.502	2.2368	2.91992		19.4931	20.5882		19.4931	21.8933								19.4931	19.4935		19.4931	21.9128		7.012	2.43211		2.90039
	3.508	2.1782	2.93945		19.5265	20.626		19.5265	21.7118								19.5265	19.6774		19.5265	21.9736		7.024	2.47117		2.91992
	3.514	2.1782	3.03711		19.5599	20.6646		19.5599	21.9352								19.5599	19.7136		19.5599	21.9244		7.036	2.37352		2.97852
	3.52	2.2368	2.95898		19.5932	20.7722		19.5932	21.7051								19.5932	19.7455		19.5932	22.0006		7.048	2.45164		2.93945
	3.526	2.1782	2.93945		19.6266	20.8284		19.6266	21.9145								19.6266	19.9228		19.6266	21.9284		7.06	2.45164		2.93945
	3.532	2.1782	2.99805		19.66	20.8154		19.66	21.8388								19.66	19.5826		19.66	21.9088		7.072	2.43211		2.95898
	3.538	2.25633	3.01758		19.6933	20.8866		19.6933	21.9191								19.6933	19.658		19.6933	21.9034		7.084	2.41258		2.93945
	3.544	2.1782	2.97852		19.7267	20.8785		19.7267	21.654								19.7267	19.6057		19.7267	22.0104		7.096	2.43211		2.93945
	3.55	2.2368	2.93945		19.7601	20.9032		19.7601	21.6873								19.7601	19.5579		19.7601	21.9957		7.108	2.39305		2.97852
	3.556	2.1782	2.95898		19.7934	20.9343		19.7934	22.0043								19.7934	19.4379		19.7934	22.0025		7.12	2.43211		2.93945
	3.562	2.19773	2.95898		19.8268	21.1137		19.8268	21.7033								19.8268	19.4436		19.8268	22.0763		7.132	2.43211		2.93945
	3.568	2.11961	2.93945		19.8602	21.1769		19.8602	21.764								19.8602	19.6652		19.8602	21.9667		7.144	2.39305		2.97852
	3.574	2.15867	3.03711		19.8935	21.1857		19.8935	21.8975								19.8935	19.6558		19.8935	22.0099		7.156	2.41258		2.97852
	3.58	2.2368	2.99805		19.9269	21.141		19.9269	21.7704								19.9269	19.7687		19.9269	22.0111		7.168	2.45164		2.97852
	3.586	2.15867	2.99805		19.9603	21.2024		19.9603	21.8815								19.9603	19.8223		19.9603	22.0334		7.18	2.37352		2.90039
	3.592	2.1782	2.93945		19.9936	21.1554		19.9936	21.7519								19.9936	19.6905		19.9936	22.1617		7.192	2.43211		2.95898
	3.598	2.21727	2.99805		20.027	21.2146		20.027	21.9049								20.027	19.7864		20.027	22.1871		7.204	2.45164		2.95898
	3.604	2.1782	2.99805		20.0604	21.1623		20.0604	21.8202								20.0604	19.6265		20.0604	22.3216		7.216	2.45164		2.99805
	3.61	2.15867	2.95898		20.0937	21.1708		20.0937	21.7974								20.0937	19.7415		20.0937	22.279		7.228	2.43211		2.97852
	3.616	2.2368	2.97852		20.1271	21.1462		20.1271	21.8012								20.1271	19.6538		20.1271	22.2547		7.24	2.39305		2.93945
	3.622	2.1782	3.01758		20.1605	21.216		20.1605	22.0188								20.1605	19.7686		20.1605	22.2657		7.252	2.37352		2.97852
	3.628	2.1782	2.93945		20.1938	21.1805		20.1938	21.7145								20.1938	19.7175		20.1938	22.3374		7.264	2.45164		2.93945
	3.634	2.15867	2.95898		20.2272	21.1694		20.2272	21.9936								20.2272	19.6858		20.2272	22.5245		7.276	2.39305		2.95898
	3.64	2.19773	3.01758		20.2606	21.2233		20.2606	21.8087								20.2606	19.6175		20.2606	22.3712		7.288	2.43211		2.95898
	3.646	2.1782	2.95898		20.2939	21.1632		20.2939	22.0769								20.2939	19.5603		20.2939	22.4869		7.3	2.37352		2.91992
	3.652	2.1782	2.93945		20.3273	21.2293		20.3273	21.7373								20.3273	19.8163		20.3273	22.4324		7.312	2.43211		2.91992
	3.658	2.21727	2.99805		20.3607	21.1923		20.3607	21.7854								20.3607	19.6954		20.3607	22.6023		7.324	2.41258		2.91992
	3.664	2.1782	3.01758		20.394	21.2421		20.394	21.9592								20.394	19.7524		20.394	22.5144		7.336	2.47117		2.95898
	3.67	2.21727	2.93945		20.4274	21.2706		20.4274	21.7271								20.4274	19.6438		20.4274	22.4683		7.348	2.43211		2.93945
	3.676	2.19773	2.99805		20.4608	21.2818		20.4608	21.8942								20.4608	19.6312		20.4608	22.5928		7.36	2.37352		2.95898
	3.682	2.2368	3.01758		20.4941	21.29		20.4941	21.7091								20.4941	19.6678		20.4941	22.4722		7.372	2.41258		2.91992
	3.688	2.27586	2.90039		20.5275	21.2928		20.5275	21.8916								20.5275	19.7111		20.5275	22.5935		7.384	2.45164		2.90039
	3.694	2.2368	3.01758		20.5609	21.2867		20.5609	21.8941								20.5609	19.666		20.5609	22.491		7.396	2.39305		2.91992
	3.7	2.15867	2.93945		20.5942	21.3062		20.5942	21.983								20.5942	19.5987		20.5942	22.4248		7.408	2.37352		2.91992
	3.706	2.15867	3.01758		20.6276	21.3127		20.6276	21.6874								20.6276	19.5876		20.6276	22.3927		7.42	2.51023		2.90039
	3.712	2.21727	2.99805		20.661	21.3696		20.661	21.7527								20.661	19.801		20.661	22.3384		7.432	2.41258		2.93945
	3.718	2.21727	2.99805		20.6943	21.3498		20.6943	21.9574								20.6943	19.8591		20.6943	22.4961		7.444	2.39305		2.91992
	3.724	2.19773	3.01758		20.7277	21.4979		20.7277	21.7747								20.7277	19.5319		20.7277	22.4162		7.456	2.43211		2.93945
	3.73	2.1782	2.97852		20.7611	21.5041		20.7611	21.806								20.7611	19.7818		20.7611	22.4711		7.468	2.45164		2.93945
	3.736	2.19773	2.99805		20.7944	21.487		20.7944	21.821								20.7944	19.7929		20.7944	22.59		7.48	2.39305		2.91992
	3.742	2.2368	2.95898		20.8278	21.5321		20.8278	22.0764								20.8278	19.9963		20.8278	22.5438		7.492	2.41258		2.91992
	3.748	2.15867	2.93945		20.8612	21.4755		20.8612	21.7717								20.8612	20.0214		20.8612	22.5113		7.504	2.4907		2.93945
	3.754	2.19773	2.99805		20.8945	21.4756		20.8945	21.8115								20.8945	19.7354		20.8945	22.5669		7.516	2.43211		2.90039
	3.76	2.1782	2.93945		20.9279	21.4778		20.9279	22.151								20.9279	19.657		20.9279	22.5365		7.528	2.45164		2.91992
	3.766	2.21727	3.01758		20.9613	21.4527		20.9613	21.769								20.9613	19.6251		20.9613	22.419		7.54	2.45164		2.91992
	3.772	2.2368	3.01758		20.9946	21.4406		20.9946	21.8679								20.9946	19.8435		20.9946	22.4526		7.552	2.45164		2.91992
	3.778	2.15867	2.99805		21.028	21.4263		21.028	22.1061								21.028	19.7389		21.028	22.5713		7.564	2.45164		2.97852
	3.784	2.1782	2.91992		21.0614	21.3885		21.0614	21.9037								21.0614	19.7899		21.0614	22.4699		7.576	2.39305		2.91992
	3.79	2.19773	3.01758		21.0947	21.3318		21.0947	21.9921								21.0947	19.9031		21.0947	22.5162		7.588	2.43211		2.91992
	3.796	2.21727	2.99805		21.1281	21.3154		21.1281	22.0418								21.1281	19.6565		21.1281	22.5992		7.6	2.39305		2.93945
	3.802	2.15867	2.99805		21.1615	21.3075		21.1615	22.4034								21.1615	19.7386		21.1615	22.6386		7.612	2.45164		2.97852
	3.808	2.19773	3.03711		21.1948	21.295		21.1948	22.2255								21.1948	19.8148		21.1948	22.6332		7.624	2.45164		2.88086
	3.814	2.1782	2.93945		21.2282	21.2808		21.2282	22.2145								21.2282	19.6766		21.2282	22.6548		7.636	2.43211		2.95898
	3.82	2.2368	3.03711		21.2616	21.3073		21.2616	22.1858								21.2616	19.7286		21.2616	22.6769		7.648	2.41258		2.90039
	3.826	2.15867	2.93945		21.2949	21.2673		21.2949	22.3399								21.2949	19.7364		21.2949	22.7218		7.66	2.43211		2.91992
	3.832	2.2368	2.99805		21.3283	21.2894		21.3283	22.2486								21.3283	19.6212		21.3283	22.6589		7.672	2.43211		2.97852
	3.838	2.2368	2.93945		21.3617	21.3164		21.3617	22.2577								21.3617	19.5264		21.3617	22.6151		7.684	2.39305		2.95898
	3.844	2.1782	2.93945		21.395	21.1484		21.395	22.0875								21.395	19.47		21.395	22.6776		7.696	2.51023		2.95898
	3.85	2.21727	2.97852		21.4284	21.1965		21.4284	22.2962								21.4284	19.7527		21.4284	22.7364		7.708	2.45164		2.93945
	3.856	2.1782	2.93945		21.4618	21.206		21.4618	22.3304								21.4618	19.7811		21.4618	22.7843		7.72	2.41258		2.91992
	3.862	2.15867	2.95898		21.4951	21.181		21.4951	22.2625								21.4951	19.8523		21.4951	22.6911		7.732	2.39305		2.90039
	3.868	2.21727	2.97852		21.5285	21.222		21.5285	22.0855								21.5285	19.9746		21.5285	22.7701		7.744	2.45164		2.88086
	3.874	2.15867	2.91992		21.5619	21.2426		21.5619	22.4016								21.5619	20.0719		21.5619	22.8089		7.756	2.43211		2.97852
	3.88	2.19773	2.91992		21.5952	21.1844		21.5952	22.0778								21.5952	20.0069		21.5952	22.8277		7.768	2.37352		2.91992
	3.886	2.1782	3.01758		21.6286	21.2654		21.6286	22.3305								21.6286	20.0696		21.6286	22.8378		7.78	2.4907		2.99805
	3.892	2.2368	2.99805		21.662	21.1737		21.662	22.3204								21.662	20.2423		21.662	22.8864		7.792	2.39305		2.93945
	3.898	2.19773	2.99805		21.6953	21.2266		21.6953	22.3008								21.6953	19.9394		21.6953	22.9326		7.804	2.47117		2.93945
	3.904	2.19773	3.05664		21.7287	21.3107		21.7287	22.1174								21.7287	20.0472		21.7287	23.0229		7.816	2.41258		2.95898
	3.91	2.1782	2.99805		21.7621	21.3475		21.7621	22.3088								21.7621	20.0434		21.7621	22.7781		7.828	2.35398		2.93945
	3.916	2.27586	3.01758		21.7954	21.2768		21.7954	22.273								21.7954	19.9643		21.7954	23.0366		7.84	2.41258		2.91992
	3.922	2.21727	3.01758		21.8288	21.3072		21.8288	22.1257								21.8288	19.9526		21.8288	22.9432		7.852	2.39305		2.88086
	3.928	2.2368	2.99805		21.8622	21.3175		21.8622	22.3007								21.8622	19.8034		21.8622	22.9042		7.864	2.35398		2.91992
	3.934	2.21727	2.95898		21.8955	21.3322		21.8955	22.114								21.8955	20.0438		21.8955	22.8655		7.876	2.41258		2.99805
	3.94	2.2368	2.91992		21.9289	21.3144		21.9289	22.337								21.9289	20.061		21.9289	23.0172		7.888	2.41258		2.91992
	3.946	2.1782	2.99805		21.9623	21.3079		21.9623	22.3646								21.9623	19.9486		21.9623	22.8798		7.9	2.45164		2.91992
	3.952	2.19773	3.01758		21.9956	21.3238		21.9956	22.1345								21.9956	19.9904		21.9956	23.0242		7.912	2.41258		2.93945
	3.958	2.21727	3.05664		22.029	21.3473		22.029	22.3811								22.029	20.1159		22.029	22.8978		7.924	2.47117		2.93945
	3.964	2.29539	3.01758		22.0624	21.3474		22.0624	22.2333								22.0624	20.044		22.0624	23.0128		7.936	2.45164		2.88086
	3.97	2.2368	2.99805		22.0957	21.3519		22.0957	22.2282								22.0957	20.0737		22.0957	22.9648		7.948	2.41258		2.99805
	3.976	2.13914	2.97852		22.1291	21.3433		22.1291	22.4022								22.1291	20.2694		22.1291	22.9562		7.96	2.43211		2.97852
	3.982	2.2368	2.97852		22.1625	21.3677		22.1625	22.1635								22.1625	20.0582		22.1625	22.9743		7.972	2.41258		2.93945
	3.988	2.27586	3.01758		22.1958	21.3684		22.1958	22.1611								22.1958	20.0918		22.1958	22.8642		7.984	2.45164		2.95898
	3.994	2.21727	2.97852		22.2292	21.273		22.2292	22.2805								22.2292	19.8847		22.2292	22.9333		7.996	2.45164		2.91992
	4	2.2368	3.03711		22.2626	21.3645		22.2626	22.1789								22.2626	20.0564		22.2626	22.9413		8.008	2.45164		2.95898
	4.006	2.27586	2.99805		22.2959	21.3546		22.2959	22.3085								22.2959	19.9133		22.2959	22.9532		8.02	2.45164		2.91992
	4.012	2.27586	2.99805		22.3293	21.3499		22.3293	22.2992								22.3293	19.9409		22.3293	23.0957		8.032	2.47117		2.97852
	4.018	2.21727	2.93945		22.3627	21.3067		22.3627	22.1995								22.3627	20.0999		22.3627	22.9854		8.044	2.45164		2.91992
	4.024	2.2368	3.01758		22.396	21.3209		22.396	22.2157								22.396	19.9453		22.396	23.0093		8.056	2.45164		2.93945
	4.03	2.27586	2.99805		22.4294	21.3141		22.4294	22.2213								22.4294	19.7988		22.4294	22.9956		8.068	2.45164		2.97852
	4.036	2.25633	2.97852		22.4628	21.338		22.4628	22.2103								22.4628	20.0081		22.4628	23.1651		8.08	2.39305		2.95898
	4.042	2.1782	3.01758		22.4961	21.4728		22.4961	22.2979								22.4961	19.9825		22.4961	23.0785		8.092	2.45164		2.95898
	4.048	2.2368	2.93945		22.5295	21.3781		22.5295	22.4952								22.5295	19.9904		22.5295	23.1696		8.104	2.39305		2.93945
	4.054	2.21727	3.01758		22.5629	21.3874		22.5629	22.1946								22.5629	19.9687		22.5629	23.0004		8.116	2.43211		2.93945
	4.06	2.2368	2.93945		22.5962	21.4119		22.5962	22.2175								22.5962	20.0379		22.5962	23.1724		8.128	2.45164		2.93945
	4.066	2.15867	2.93945		22.6296	21.4612		22.6296	22.2673								22.6296	19.9248		22.6296	22.9717		8.14	2.43211		2.99805
	4.072	2.2368	2.99805		22.663	21.4718		22.663	22.4393								22.663	20.1643		22.663	23.1999		8.152	2.37352		2.91992
	4.078	2.1782	2.99805		22.6963	21.3402		22.6963	22.3789								22.6963	19.9928		22.6963	23.1417		8.164	2.45164		2.99805
	4.084	2.21727	2.95898		22.7297	21.4799		22.7297	22.6198								22.7297	19.9748		22.7297	23.0015		8.176	2.45164		2.93945
	4.09	2.19773	2.95898		22.7631	21.4617		22.7631	22.2628								22.7631	19.9864		22.7631	22.9914		8.188	2.41258		2.91992
	4.096	2.21727	2.99805		22.7964	21.4491		22.7964	22.2726								22.7964	19.9967		22.7964	23.1497		8.2	2.37352		2.88086
	4.102	2.21727	2.99805		22.8298	21.4295		22.8298	22.568								22.8298	20.145		22.8298	22.9614		8.212	2.43211		2.93945
	4.108	2.1782	3.01758		22.8632	21.4155		22.8632	22.3249								22.8632	19.8289		22.8632	23.021		8.224	2.45164		2.93945
	4.114	2.19773	2.99805		22.8965	21.3777		22.8965	22.5953								22.8965	20.0786		22.8965	23.0497		8.236	2.45164		2.91992
	4.12	2.27586	2.95898		22.9299	21.4577		22.9299	22.6424								22.9299	19.8879		22.9299	23.1398		8.248	2.41258		2.93945
	4.126	2.2368	2.93945		22.9633	21.481		22.9633	22.7012								22.9633	19.8498		22.9633	23.0813		8.26	2.43211		2.93945
	4.132	2.21727	3.01758		22.9966	21.4461		22.9966	22.7842								22.9966	19.9464		22.9966	23.2181		8.272	2.43211		2.91992
	4.138	2.2368	3.03711		23.03	21.3564		23.03	22.6796								23.03	20.1709		23.03	23.1207		8.284	2.41258		2.90039
	4.144	2.19773	2.99805		23.0634	21.413		23.0634	22.6339								23.0634	20.0725		23.0634	23.159		8.296	2.45164		2.91992
	4.15	2.2368	2.99805		23.0967	21.4461		23.0967	22.5491								23.0967	20.0232		23.0967	23.1744		8.308	2.45164		2.91992
	4.156	2.2368	2.93945		23.1301	21.4809		23.1301	22.7374								23.1301	20.071		23.1301	23.2489		8.32	2.41258		2.93945
	4.162	2.1782	2.97852		23.1635	21.434		23.1635	22.6987								23.1635	20.1489		23.1635	23.2213		8.332	2.41258		2.90039
	4.168	2.2368	2.95898		23.1968	21.5322		23.1968	22.4658								23.1968	20.2485		23.1968	23.1892		8.344	2.41258		2.88086
	4.174	2.21727	2.99805		23.2302	21.4272		23.2302	22.8706								23.2302	20.1016		23.2302	23.2208		8.356	2.37352		2.97852
	4.18	2.21727	2.90039		23.2636	21.5409		23.2636	22.5482								23.2636	19.9288		23.2636	23.2827		8.368	2.39305		2.91992
	4.186	2.19773	2.93945		23.2969	21.4427		23.2969	22.8201								23.2969	20.2273		23.2969	23.3392		8.38	2.39305		2.97852
	4.192	2.27586	3.01758		23.3303	21.5353		23.3303	22.7869								23.3303	20.0584		23.3303	23.1817		8.392	2.41258		2.95898
	4.198	2.2368	2.93945		23.3637	21.4393		23.3637	22.5959								23.3637	19.9562		23.3637	23.2913		8.404	2.45164		2.93945
	4.204	2.2368	2.93945		23.397	21.538		23.397	22.6178								23.397	20.2509		23.397	23.2174		8.416	2.47117		2.90039
	4.21	2.21727	3.03711		23.4304	21.4374		23.4304	22.714								23.4304	20.0281		23.4304	23.221		8.428	2.41258		2.90039
	4.216	2.2368	2.97852		23.4638	21.542		23.4638	22.5925								23.4638	20.0318		23.4638	23.2192		8.44	2.37352		2.88086
	4.222	2.2368	2.95898		23.4971	21.4519		23.4971	22.6297								23.4971	20.1241		23.4971	23.1918		8.452	2.43211		2.90039
	4.228	2.2368	2.99805		23.5305	21.5347		23.5305	22.7579								23.5305	20.1027		23.5305	23.2581		8.464	2.41258		2.91992
	4.234	2.2368	2.93945		23.5639	21.4596		23.5639	22.5596								23.5639	20.104		23.5639	23.2063		8.476	2.45164		2.95898
	4.24	2.27586	2.95898		23.5972	21.5313		23.5972	22.5683								23.5972	19.892		23.5972	23.2231		8.488	2.37352		2.91992
	4.246	2.25633	2.93945		23.6306	21.4503		23.6306	22.7297								23.6306	20.0347		23.6306	23.2242		8.5	2.41258		2.93945
	4.252	2.2368	2.99805		23.664	21.5315		23.664	22.6149								23.664	20.1131		23.664	23.3134		8.512	2.39305		2.90039
	4.258	2.25633	2.99805		23.6973	21.4663		23.6973	22.576								23.6973	19.8855		23.6973	23.3755		8.524	2.45164		2.90039
	4.264	2.2368	2.95898		23.7307	21.4312		23.7307	22.6793								23.7307	19.9689		23.7307	23.1989		8.536	2.37352		2.93945
	4.27	2.21727	2.99805		23.7641	21.5337		23.7641	22.6618								23.7641	19.8568		23.7641	23.1959		8.548	2.39305		2.90039
	4.276	2.21727	2.99805		23.7974	21.4373		23.7974	22.73								23.7974	20.1183		23.7974	23.3619		8.56	2.41258		2.95898
	4.282	2.21727	2.99805		23.8308	21.5179		23.8308	22.7797								23.8308	19.8903		23.8308	23.1939		8.572	2.43211		2.90039
	4.288	2.2368	2.93945		23.8642	21.4505		23.8642	22.5519								23.8642	19.9307		23.8642	23.3679		8.584	2.41258		2.90039
	4.294	2.2368	3.05664		23.8975	21.4392		23.8975	22.5796								23.8975	20.0204		23.8975	23.2118		8.596	2.47117		2.90039
	4.3	2.25633	2.97852		23.9309	21.4921		23.9309	22.6822								23.9309	19.8934		23.9309	23.3517		8.608	2.45164		2.93945
	4.306	2.2368	2.95898		23.9643	21.501		23.9643	22.6848								23.9643	20.1551		23.9643	23.1772		8.62	2.41258		2.91992
	4.312	2.27586	2.93945		23.9976	21.4377		23.9976	22.7118								23.9976	20.0288		23.9976	23.3725		8.632	2.41258		2.95898
	4.318	2.2368	2.93945		24.031	21.5196		24.031	22.479								24.031	20.103		24.031	23.1997		8.644	2.41258		2.99805
	4.324	2.2368	2.97852		24.0644	21.4603		24.0644	22.7821								24.0644	20.007		24.0644	23.3721		8.656	2.45164		2.93945
	4.33	2.25633	2.99805		24.0977	21.4997		24.0977	22.7316								24.0977	19.9435		24.0977	23.1616		8.668	2.45164		2.95898
	4.336	2.25633	2.99805		24.1311	21.4571		24.1311	22.8121								24.1311	19.9139		24.1311	23.3727		8.68	2.39305		2.90039
	4.342	2.19773	3.01758		24.1645	21.5232		24.1645	22.4717								24.1645	19.827		24.1645	23.1802		8.692	2.45164		2.91992
	4.348	2.2368	2.97852		24.1978	21.441		24.1978	22.7209								24.1978	20.0129		24.1978	23.3683		8.704	2.43211		2.90039
	4.354	2.2368	2.97852		24.2312	21.5299		24.2312	22.6394								24.2312	20.1226		24.2312	23.2026		8.716	2.47117		2.91992
	4.36	2.2368	2.93945		24.2646	21.4179		24.2646	22.649								24.2646	19.9216		24.2646	23.343		8.728	2.37352		2.91992
	4.366	2.27586	2.97852		24.2979	21.4924		24.2979	22.6429								24.2979	20.1624		24.2979	23.184		8.74	2.41258		2.91992
	4.372	2.2368	2.93945		24.3313	21.4567		24.3313	22.789								24.3313	19.8817		24.3313	23.355		8.752	2.45164		2.90039
	4.378	2.21727	2.97852		24.3647	21.4954		24.3647	22.5016								24.3647	19.9014		24.3647	23.2024		8.764	2.45164		2.95898
	4.384	2.2368	2.97852		24.398	21.4653		24.398	23.0346								24.398	20.0092		24.398	23.1682		8.776	2.45164		2.99805
	4.39	2.2368	2.99805		24.4314	21.4514		24.4314	22.5435								24.4314	19.8466		24.4314	23.3521		8.788	2.45164		2.93945
	4.396	2.25633	2.99805		24.4648	21.4616		24.4648	22.5616								24.4648	19.9341		24.4648	23.1787		8.8	2.45164		2.95898
	4.402	2.27586	2.93945		24.4981	21.3984		24.4981	22.6529								24.4981	19.9711		24.4981	23.3555		8.812	2.45164		2.93945
	4.408	2.1782	2.93945		24.5315	21.4361		24.5315	22.669								24.5315	20.085		24.5315	23.2403		8.824	2.45164		2.91992
	4.414	2.21727	2.97852		24.5649	21.4288		24.5649	22.6387								24.5649	20.1279		24.5649	23.3478		8.836	2.43211		2.95898
	4.42	2.29539	3.01758		24.5982	21.4181		24.5982	22.6656								24.5982	20.1337		24.5982	23.3428		8.848	2.43211		2.97852
	4.426	2.19773	3.01758		24.6316	21.4143		24.6316	22.5595								24.6316	19.7853		24.6316	23.1536		8.86	2.45164		2.91992
	4.432	2.29539	2.93945		24.665	21.4025		24.665	22.7521								24.665	20.0033		24.665	23.3968		8.872	2.43211		2.93945
	4.438	2.1782	2.95898		24.6983	21.3677		24.6983	22.765								24.6983	20.1384		24.6983	23.3658		8.884	2.45164		2.95898
	4.444	2.19773	2.93945		24.7317	21.3923		24.7317	22.5261								24.7317	19.9571		24.7317	23.3773		8.896	2.39305		2.91992
	4.45	2.25633	2.97852		24.7651	21.3595		24.7651	22.6441								24.7651	20.0421		24.7651	23.382		8.908	2.41258		2.88086
	4.456	2.1782	2.93945		24.7984	21.3113		24.7984	22.6957								24.7984	19.9537		24.7984	23.2881		8.92	2.39305		2.91992
	4.462	2.21727	2.93945		24.8318	21.2739		24.8318	22.7011								24.8318	20.0055		24.8318	23.4294		8.932	2.41258		2.90039
	4.468	2.1782	2.97852		24.8652	21.2987		24.8652	22.5297								24.8652	20.1434		24.8652	23.3589		8.944	2.45164		2.91992
	4.474	2.21727	2.93945		24.8985	21.357		24.8985	22.7197								24.8985	20.0504		24.8985	23.396		8.956	2.45164		2.90039
	4.48	2.1782	2.93945		24.9319	21.3393		24.9319	22.6903								24.9319	19.9856		24.9319	23.3281		8.968	2.39305		2.95898
	4.486	2.19773	2.97852		24.9653	21.2802		24.9653	22.5449								24.9653	19.8792		24.9653	23.3342		8.98	2.39305		2.95898
	4.492	2.25633	2.99805		24.9986	21.328		24.9986	22.6142								24.9986	20.1349		24.9986	23.3188		8.992	2.51023		2.93945
	4.498	2.15867	2.99805		25.032	21.3544		25.032	22.7776								25.032	20.0025		25.032	23.398		9.004	2.43211		2.90039
	4.504	2.2368	2.95898		25.0654	21.3204		25.0654	22.7761								25.0654	20.1445		25.0654	23.269		9.016	2.39305		2.93945
	4.51	2.19773	3.01758		25.0987	21.4628		25.0987	22.7956								25.0987	20.1369		25.0987	23.4496		9.028	2.41258		2.93945
	4.516	2.19773	2.95898		25.1321	21.364		25.1321	22.535								25.1321	20.2153		25.1321	23.4488		9.04	2.41258		2.93945
	4.522	2.2368	2.99805		25.1655	21.2766		25.1655	22.4797								25.1655	20.0508		25.1655	23.4454		9.052	2.45164		2.93945
	4.528	2.1782	2.95898		25.1988	21.2751		25.1988	22.2966								25.1988	19.9265		25.1988	23.5197		9.064	2.37352		3.03711
	4.534	2.27586	2.99805		25.2322	21.267		25.2322	22.1228								25.2322	19.9766		25.2322	23.5324		9.076	2.45164		2.93945
	4.54	2.27586	2.93945		25.2656	21.2856		25.2656	22.2443								25.2656	19.8942		25.2656	23.5047		9.088	2.45164		2.93945
	4.546	2.2368	2.97852		25.2989	21.3306		25.2989	22.3253								25.2989	20.0566		25.2989	23.5591		9.1	2.45164		2.93945
	4.552	2.2368	2.99805		25.3323	21.3009		25.3323	22.1464								25.3323	20.0413		25.3323	23.5235		9.112	2.43211		2.93945
	4.558	2.1782	2.95898		25.3657	21.3149		25.3657	22.3239								25.3657	20.0531		25.3657	23.5825		9.124	2.41258		2.90039
	4.564	2.27586	2.95898		25.399	21.3136		25.399	22.2809								25.399	20.0673		25.399	23.5974		9.136	2.43211		2.95898
	4.57	2.2368	3.03711		25.4324	21.305		25.4324	22.4507								25.4324	20.1016		25.4324	23.5154		9.148	2.37352		2.91992
	4.576	2.2368	3.01758		25.4658	21.344		25.4658	22.4866								25.4658	20.0629		25.4658	23.5596		9.16	2.39305		2.95898
	4.582	2.25633	2.99805		25.4991	21.4124		25.4991	22.6409								25.4991	19.9949		25.4991	23.4484		9.172	2.39305		2.91992
	4.588	2.19773	2.93945		25.5325	21.4673		25.5325	21.9283								25.5325	19.8808		25.5325	23.4214		9.184	2.41258		2.91992
	4.594	2.27586	3.01758		25.5659	21.3839		25.5659	22.064								25.5659	20.0043		25.5659	23.5959		9.196	2.45164		2.88086
	4.6	2.29539	2.93945		25.5992	21.2822		25.5992	22.1598								25.5992	20.066		25.5992	23.5575		9.208	2.41258		2.91992
	4.606	2.2368	2.93945		25.6326	21.3351		25.6326	22.1959								25.6326	20.0999		25.6326	23.5897		9.22	2.39305		2.93945
	4.612	2.19773	2.99805		25.666	21.3618		25.666	22.1076								25.666	19.7905		25.666	23.5601		9.232	2.39305		2.93945
	4.618	2.21727	2.97852		25.6993	21.3719		25.6993	22.0681								25.6993	20.0176		25.6993	23.5244		9.244	2.45164		2.88086
	4.624	2.2368	2.93945		25.7327	21.3519		25.7327	22.3313								25.7327	19.8454		25.7327	23.558		9.256	2.41258		2.93945
	4.63	2.21727	2.93945		25.7661	21.387		25.7661	22.1581								25.7661	19.9129		25.7661	23.5388		9.268	2.41258		2.93945
	4.636	2.21727	2.99805		25.7994	21.3912		25.7994	22.3641								25.7994	20.0158		25.7994	23.6567		9.28	2.43211		2.93945
	4.642	2.2368	2.99805		25.8328	21.3868		25.8328	22.2106								25.8328	19.8886		25.8328	23.5761		9.292	2.43211		2.93945
	4.648	2.1782	2.99805		25.8662	21.4892		25.8662	22.1696								25.8662	19.9447		25.8662	23.6874		9.304	2.45164		2.93945
	4.654	2.25633	3.01758		25.8995	21.4107		25.8995	22.1285								25.8995	19.9086		25.8995	23.7132		9.316	2.43211		2.90039
	4.66	2.25633	2.95898		25.9329	21.5397		25.9329	22.3501								25.9329	19.7178		25.9329	23.519		9.328	2.43211		2.95898
	4.666	2.27586	2.95898		25.9663	21.4069		25.9663	22.2204								25.9663	19.7459		25.9663	23.6814		9.34	2.41258		2.90039
	4.672	2.2368	2.97852		25.9996	21.5495		25.9996	22.228								25.9996	19.6556		25.9996	23.5374		9.352	2.41258		2.93945
	4.678	2.27586	2.99805		26.033	21.4031		26.033	22.1577								26.033	19.943		26.033	23.6676		9.364	2.43211		2.90039
	4.684	2.25633	2.99805		26.0664	21.4214		26.0664	22.2969								26.0664	19.6409		26.0664	23.6524		9.376	2.45164		2.90039
	4.69	2.1782	3.03711		26.0997	21.4377		26.0997	22.2295								26.0997	19.684		26.0997	23.6378		9.388	2.39305		2.90039
	4.696	2.27586	3.01758		26.1331	21.5259		26.1331	22.309								26.1331	19.9947		26.1331	23.6658		9.4	2.39305		2.88086
	4.702	2.2368	2.99805		26.1665	21.4785		26.1665	22.2864								26.1665	19.6213		26.1665	23.6596		9.412	2.43211		2.97852
	4.708	2.25633	2.97852		26.1998	21.4233		26.1998	22.2057								26.1998	19.92		26.1998	23.7375		9.424	2.43211		2.99805
	4.714	2.19773	3.01758		26.2332	21.5664		26.2332	22.2611								26.2332	19.629		26.2332	23.687		9.436	2.47117		2.90039
	4.72	2.25633	2.97852		26.2666	21.4931		26.2666	22.2387								26.2666	19.8781		26.2666	23.6616		9.448	2.39305		2.97852
	4.726	2.25633	3.01758		26.2999	21.5958		26.2999	22.3502								26.2999	19.7404		26.2999	23.6378		9.46	2.45164		2.97852
	4.732	2.2368	2.93945		26.3333	21.555		26.3333	22.354								26.3333	19.5925		26.3333	23.6666		9.472	2.45164		2.97852
	4.738	2.25633	2.95898		26.3667	21.6526		26.3667	22.3216								26.3667	19.6541		26.3667	23.6902		9.484	2.45164		2.88086
	4.744	2.2368	2.97852		26.4	21.5719		26.4	22.0933								26.4	19.6937		26.4	23.7074		9.496	2.43211		2.95898
	4.75	2.2368	3.01758		26.4334	21.6109		26.4334	22.1624								26.4334	19.7512		26.4334	23.7906		9.508	2.41258		2.97852
	4.756	2.29539	2.93945		26.4668	21.5034		26.4668	22.2585								26.4668	19.7902		26.4668	23.7199		9.52	2.43211		2.95898
	4.762	2.2368	3.01758		26.5001	21.5754		26.5001	22.3191								26.5001	19.6059		26.5001	23.8086		9.532	2.47117		2.99805
	4.768	2.25633	3.03711		26.5335	21.6965		26.5335	22.3639								26.5335	19.7116		26.5335	23.6164		9.544	2.37352		2.90039
	4.774	2.27586	2.95898		26.5669	21.5658		26.5669	22.0343								26.5669	19.7634		26.5669	23.6033		9.556	2.45164		2.91992
	4.78	2.2368	2.99805		26.6002	21.5877		26.6002	22.2996								26.6002	19.6161		26.6002	23.6774		9.568	2.45164		2.90039
	4.786	2.2368	2.97852		26.6336	21.6328		26.6336	22.3723								26.6336	19.6015		26.6336	23.5478		9.58	2.33445		2.93945
	4.792	2.2368	2.97852		26.667	21.5848		26.667	22.4959								26.667	19.5193		26.667	23.6947		9.592	2.39305		2.93945
	4.798	2.19773	2.97852		26.7003	21.5367		26.7003	22.4111								26.7003	19.439		26.7003	23.7055		9.604	2.39305		2.95898
	4.804	2.1782	2.97852		26.7337	21.5457		26.7337	21.9523								26.7337	19.397		26.7337	23.5124		9.616	2.43211		2.93945
	4.81	2.2368	3.01758		26.7671	21.5011		26.7671	22.432								26.7671	19.7517		26.7671	23.7064		9.628	2.45164		2.86133
	4.816	2.21727	3.01758		26.8004	21.5194		26.8004	22.0135								26.8004	19.4753		26.8004	23.5297		9.64	2.45164		2.91992
	4.822	2.2368	2.97852		26.8338	21.524		26.8338	22.3106								26.8338	19.7045		26.8338	23.6458		9.652	2.43211		2.88086
	4.828	2.2368	2.97852		26.8672	21.4914		26.8672	22.3109								26.8672	19.6811		26.8672	23.5355		9.664	2.45164		2.93945
	4.834	2.1782	2.93945		26.9005	21.5013		26.9005	22.3278								26.9005	19.692		26.9005	23.6481		9.676	2.41258		2.90039
	4.84	2.2368	2.97852		26.9339	21.5547		26.9339	22.0948								26.9339	19.5804		26.9339	23.5241		9.688	2.41258		2.93945
	4.846	2.2368	3.01758		26.9673	21.5794		26.9673	22.2871								26.9673	19.6503		26.9673	23.6722		9.7	2.39305		2.95898
	4.852	2.2368	2.97852		27.0006	21.5789		27.0006	22.0347								27.0006	19.8514		27.0006	23.5221		9.712	2.43211		2.99805
	4.858	2.1782	2.97852		27.034	21.6688		27.034	22.2291								27.034	19.7029		27.034	23.7		9.724	2.45164		2.91992
	4.864	2.21727	2.99805		27.0674	21.6203		27.0674	22.3291								27.0674	19.804		27.0674	23.5348		9.736	2.45164		2.91992
	4.87	2.25633	2.93945		27.1007	21.5868		27.1007	22.0863								27.1007	19.9445		27.1007	23.6778		9.748	2.45164		2.99805
	4.876	2.21727	2.99805		27.1341	21.6138		27.1341	22.1336								27.1341	19.9484		27.1341	23.52		9.76	2.43211		2.93945
	4.882	2.2368	3.01758		27.1675	21.76		27.1675	22.1825								27.1675	19.6185		27.1675	23.5504		9.772	2.45164		2.93945
	4.888	2.25633	2.93945		27.2008	21.7112		27.2008	22.3237								27.2008	19.6674		27.2008	23.687		9.784	2.4907		2.97852
	4.894	2.25633	2.99805		27.2342	21.6798		27.2342	22.1301								27.2342	19.5817		27.2342	23.542		9.796	2.47117		2.91992
	4.9	2.2368	2.99805		27.2676	21.7406		27.2676	22.3688								27.2676	19.4924		27.2676	23.691		9.808	2.47117		2.93945
	4.906	2.2368	2.99805		27.3009	21.6968		27.3009	22.5069								27.3009	19.4693		27.3009	23.6914		9.82	2.47117		2.93945
	4.912	2.29539	2.95898		27.3343	21.6762		27.3343	22.5395								27.3343	19.4107		27.3343	23.549		9.832	2.45164		2.93945
	4.918	2.2368	2.97852		27.3677	21.6783		27.3677	21.9512								27.3677	19.6856		27.3677	23.6791		9.844	2.45164		2.99805
	4.924	2.25633	2.99805		27.401	21.6994		27.401	22.5004								27.401	19.7943		27.401	23.5374		9.856	2.45164		2.93945
	4.93	2.29539	2.95898		27.4344	21.6907		27.4344	22.4794								27.4344	19.452		27.4344	23.6856		9.868	2.45164		2.88086
	4.936	2.27586	2.99805		27.4678	21.7358		27.4678	21.9528								27.4678	19.4002		27.4678	23.6432		9.88	2.39305		2.91992
	4.942	2.2368	2.99805		27.5011	21.7555		27.5011	22.4988								27.5011	19.783		27.5011	23.5321		9.892	2.37352		2.91992
	4.948	2.2368	2.99805		27.5345	21.7104		27.5345	22.016								27.5345	19.49		27.5345	23.6889		9.904	2.43211		2.88086
	4.954	2.29539	2.99805		27.5679	21.7954		27.5679	22.5088								27.5679	19.8439		27.5679	23.5549		9.916	2.45164		2.91992
	4.96	2.2368	2.99805		27.6012	21.8203		27.6012	22.0387								27.6012	19.6768		27.6012	23.5214		9.928	2.41258		2.91992
	4.966	2.29539	2.99805		27.6346	21.8265		27.6346	22.1447								27.6346	19.6924		27.6346	23.6979		9.94	2.47117		2.93945
	4.972	2.25633	2.97852		27.668	21.8363		27.668	22.3295								27.668	19.632		27.668	23.5595		9.952	2.43211		2.91992
	4.978	2.25633	2.93945		27.7013	21.7402		27.7013	22.1191								27.7013	19.7133		27.7013	23.6896		9.964	2.43211		2.91992
	4.984	2.29539	2.93945		27.7347	21.8443		27.7347	22.2936								27.7347	19.7556		27.7347	23.5703		9.976	2.45164		2.93945
	4.99	2.25633	2.95898		27.7681	21.7216		27.7681	22.2785								27.7681	19.9683		27.7681	23.5516		9.988	2.39305		2.93945
	4.996	2.27586	2.93945		27.8014	21.8579		27.8014	22.1165								27.8014	19.8673		27.8014	23.6965		10	2.4907		2.91992
	5.002	2.31492	2.97852		27.8348	21.7784		27.8348	22.163								27.8348	19.7432		27.8348	23.7124		10.012	2.37352		2.95898
	5.008	2.27586	2.93945		27.8682	21.7961		27.8682	22.3245								27.8682	19.7006		27.8682	23.5271		10.024	2.43211		2.91992
	5.014	2.29539	3.01758		27.9015	21.7414		27.9015	22.2555								27.9015	19.6428		27.9015	23.6969		10.036	2.47117		2.90039
	5.02	2.29539	2.95898		27.9349	21.8226		27.9349	22.2085								27.9349	19.9203		27.9349	23.5173		10.048	2.41258		2.91992
	5.026	2.29539	2.95898		27.9683	21.7256		27.9683	22.2504								27.9683	19.7162		27.9683	23.6886		10.06	2.45164		2.90039
	5.032	2.29539	2.93945		28.0016	21.8286		28.0016	22.1017								28.0016	19.5954		28.0016	23.5236		10.072	2.41258		2.99805
	5.038	2.25633	3.01758		28.035	21.7327		28.035	22.3571								28.035	19.7203		28.035	23.7097		10.084	2.45164		2.93945
	5.044	2.2368	2.99805		28.0684	21.8332		28.0684	22.0993								28.0684	19.7767		28.0684	23.5368		10.096	2.41258		2.97852
	5.05	2.27586	2.99805		28.1017	21.7452		28.1017	22.3268								28.1017	19.5882		28.1017	23.7328		10.108	2.45164		2.93945
	5.056	2.2368	2.95898		28.1351	21.8412		28.1351	22.2768								28.1351	19.7637		28.1351	23.5227		10.12	2.45164		2.91992
	5.062	2.19773	2.93945		28.1685	21.7485		28.1685	22.0769								28.1685	19.5976		28.1685	23.7165		10.132	2.41258		2.90039
	5.068	2.2368	2.99805		28.2018	21.8392		28.2018	22.3728								28.2018	19.6911		28.2018	23.7011		10.144	2.39305		2.91992
	5.074	2.2368	3.01758		28.2352	21.8408		28.2352	22.0825								28.2352	19.7171		28.2352	23.563		10.156	2.43211		2.95898
	5.08	2.2368	2.93945		28.2686	21.7422		28.2686	22.1779								28.2686	19.6486		28.2686	23.7149		10.168	2.41258		2.93945
	5.086	2.27586	2.95898		28.3019	21.8225		28.3019	22.2412								28.3019	19.8119		28.3019	23.6037		10.18	2.45164		2.91992
	5.092	2.31492	2.97852		28.3353	21.7339		28.3353	22.1238								28.3353	19.8815		28.3353	23.5251		10.192	2.39305		2.99805
	5.098	2.31492	2.93945		28.3687	21.8013		28.3687	22.147								28.3687	19.7795		28.3687	23.6885		10.204	2.39305		2.93945
	5.104	2.33445	2.99805		28.402	21.7197		28.402	22.3358								28.402	19.7834		28.402	23.5578		10.216	2.43211		2.97852
	5.11	2.31492	3.01758		28.4354	21.8481		28.4354	22.2485								28.4354	20.0186		28.4354	23.5436		10.228	2.45164		2.97852
	5.116	2.33445	2.99805		28.4688	21.8315		28.4688	22.1282								28.4688	20.0871		28.4688	23.6612		10.24	2.4907		2.95898
	5.122	2.2368	2.95898		28.5021	21.8366		28.5021	22.2805								28.5021	20.0275		28.5021	23.5354		10.252	2.39305		2.91992
	5.128	2.27586	2.95898		28.5355	21.8774		28.5355	22.2987								28.5355	19.9735		28.5355	23.7006		10.264	2.41258		2.95898
	5.134	2.25633	2.99805		28.5689	21.9411		28.5689	22.3458								28.5689	20.1152		28.5689	23.5277		10.276	2.43211		2.88086
	5.14	2.29539	2.99805		28.6022	21.9886		28.6022	22.15								28.6022	19.7448		28.6022	23.7107		10.288	2.45164		2.91992
	5.146	2.25633	2.97852		28.6356	22.009		28.6356	22.158								28.6356	20.1015		28.6356	23.5163		10.3	2.47117		2.93945
	5.152	2.29539	3.01758		28.669	22.0255		28.669	22.1489								28.669	20.0486		28.669	23.7062		10.312	2.43211		2.97852
	5.158	2.31492	2.93945		28.7023	22.0161		28.7023	22.2366								28.7023	20.0191		28.7023	23.5278		10.324	2.43211		2.93945
	5.164	2.25633	2.93945		28.7357	22.0311		28.7357	22.2375								28.7357	20.0013		28.7357	23.7017		10.336	2.47117		2.91992
	5.17	2.29539	2.93945		28.7691	22.0838		28.7691	22.1323								28.7691	19.9396		28.7691	23.5015		10.348	2.43211		2.90039
	5.176	2.31492	2.99805		28.8024	22.0777		28.8024	22.2437								28.8024	20.1589		28.8024	23.6897		10.36	2.45164		2.91992
	5.182	2.25633	2.93945		28.8358	22.0465		28.8358	22.1311								28.8358	20.0603		28.8358	23.5248		10.372	2.45164		2.93945
	5.188	2.31492	3.01758		28.8692	22.049		28.8692	22.1497								28.8692	19.8582		28.8692	23.6923		10.384	2.37352		2.97852
	5.194	2.29539	3.03711		28.9025	22.022		28.9025	22.1089								28.9025	20.0548		28.9025	23.6686		10.396	2.45164		2.93945
	5.2	2.29539	3.01758		28.9359	22.0347		28.9359	22.3039								28.9359	20.1299		28.9359	23.5415		10.408	2.41258		2.91992
	5.206	2.35398	2.93945		28.9693	22.0043		28.9693	22.2366								28.9693	20.0573		28.9693	23.6827		10.42	2.45164		2.93945
	5.212	2.27586	2.99805		29.0026	22.0419		29.0026	22.2414								29.0026	20.2729		29.0026	23.6858		10.432	2.4907		2.90039
	5.218	2.31492	3.07617		29.036	22.1303		29.036	22.1518								29.036	19.9194		29.036	23.551		10.444	2.39305		2.93945
	5.224	2.25633	2.93945		29.0694	22.1149		29.0694	22.307								29.0694	20.2591		29.0694	23.7145		10.456	2.43211		2.97852
	5.23	2.33445	2.93945		29.1027	22.0155		29.1027	22.1274								29.1027	19.9801		29.1027	23.5266		10.468	2.39305		2.90039
	5.236	2.27586	3.01758		29.1361	22.1446		29.1361	22.309								29.1361	19.8269		29.1361	23.7049		10.48	2.41258		2.8418
	5.242	2.27586	2.95898		29.1695	22.0497		29.1695	22.4152								29.1695	20.0442		29.1695	23.6877		10.492	2.47117		2.95898
	5.248	2.29539	2.97852		29.2028	22.0469		29.2028	22.0803								29.2028	20.0091		29.2028	23.5463		10.504	2.41258		2.90039
	5.254	2.29539	2.99805		29.2362	22.1363		29.2362	22.3374								29.2362	20.0492		29.2362	23.5566		10.516	2.45164		2.88086
	5.26	2.31492	2.99805		29.2696	22.0598		29.2696	22.0904								29.2696	20.0761		29.2696	23.6761		10.528	2.41258		2.95898
	5.266	2.33445	2.97852		29.3029	22.1238		29.3029	22.3643								29.3029	20.1021		29.3029	23.562		10.54	2.45164		2.91992
	5.272	2.25633	2.99805		29.3363	22.043		29.3363	22.174								29.3363	20.2818		29.3363	23.6689		10.552	2.47117		2.88086
	5.278	2.25633	2.93945		29.3697	22.1342		29.3697	22.2962								29.3697	19.9297		29.3697	23.6649		10.564	2.39305		2.91992
	5.284	2.31492	2.97852		29.403	22.0291		29.403	22.4472								29.403	20.1899		29.403	23.5513		10.576	2.39305		2.88086
	5.29	2.27586	2.99805		29.4364	22.1429		29.4364	22.1152								29.4364	20.0011		29.4364	23.5468		10.588	2.41258		2.99805
	5.296	2.35398	2.97852		29.4698	22.0247		29.4698	22.4894								29.4698	19.919		29.4698	23.6901		10.6	2.37352		2.99805
	5.302	2.29539	2.93945		29.5031	22.123		29.5031	22.4737								29.5031	19.7562		29.5031	23.6557		10.612	2.45164		2.93945
	5.308	2.25633	3.01758		29.5365	22.0293		29.5365	22.0176								29.5365	20.004		29.5365	23.5315		10.624	2.45164		2.93945
	5.314	2.29539	2.97852		29.5699	22.1269		29.5699	22.2646								29.5699	20.0709		29.5699	23.697		10.636	2.39305		2.95898
	5.32	2.25633	3.01758		29.6032	22.0336		29.6032	22.328								29.6032	20.1405		29.6032	23.5196		10.648	2.39305		2.95898
	5.326	2.25633	2.95898		29.6366	22.0411		29.6366	22.2578								29.6366	20.1952		29.6366	23.7071		10.66	2.43211		2.91992
	5.332	2.31492	2.99805		29.67	22.1465		29.67	22.099								29.67	20.0072		29.67	23.5671		10.672	2.45164		2.93945
	5.338	2.25633	2.90039		29.7033	22.0511		29.7033	22.355								29.7033	19.9422		29.7033	23.5454		10.684	2.41258		2.91992
	5.344	2.25633	2.99805		29.7367	22.1336		29.7367	22.2636								29.7367	20.1098		29.7367	23.5761		10.696	2.47117		2.93945
	5.35	2.29539	2.95898		29.7701	22.0312		29.7701	22.0773								29.7701	19.9279		29.7701	23.5103		10.708	2.41258		2.97852
	5.356	2.35398	2.93945		29.8034	22.1436		29.8034	22.2836								29.8034	20.0481		29.8034	23.5638		10.72	2.4907		2.93945
	5.362	2.29539	2.93945		29.8368	22.0156		29.8368	22.1832								29.8368	20.0548		29.8368	23.5288		10.732	2.33445		2.97852
	5.368	2.25633	3.01758		29.8702	22.1408		29.8702	22.3268								29.8702	19.906		29.8702	23.4021		10.744	2.47117		2.95898
	5.374	2.29539	2.91992		29.9035	22.0383		29.9035	22.3407								29.9035	20.1622		29.9035	23.338		10.756	2.35398		2.93945
	5.38	2.27586	2.97852		29.9369	22.0742		29.9369	22.4144								29.9369	20.0313		29.9369	23.3425		10.768	2.4907		2.90039
	5.386	2.25633	3.01758		29.9703	22.1159		29.9703	22.2779								29.9703	20.013		29.9703	23.3499		10.78	2.43211		2.90039
	5.392	2.25633	2.97852		30.0036	22.0243		30.0036	22.177								30.0036	19.9077		30.0036	23.5532		10.792	2.45164		2.93945
	5.398	2.2368	2.93945														30.03	20.1709					10.804	2.35398		2.91992
	5.404	2.29539	2.99805														30.0634	20.0725					10.816	2.45164		2.97852
	5.41	2.2368	2.93945														30.0967	20.0232					10.828	2.45164		2.93945
	5.416	2.27586	2.93945														30.1301	20.071					10.84	2.41258		2.91992
	5.422	2.29539	2.97852																				10.852	2.41258		2.95898
	5.428	2.33445	2.93945																				10.864	2.43211		2.90039
	5.434	2.29539	2.99805																				10.876	2.41258		2.91992
	5.44	2.27586	2.99805																				10.888	2.41258		2.91992
	5.446	2.31492	3.01758																				10.9	2.41258		2.91992
	5.452	2.27586	2.99805																				10.912	2.41258		2.95898
	5.458	2.25633	2.93945																				10.924	2.47117		2.97852
	5.464	2.21727	3.03711																				10.936	2.43211		2.93945
	5.47	2.29539	2.91992																				10.948	2.47117		2.90039
	5.476	2.29539	3.01758																				10.96	2.4907		2.99805
	5.482	2.31492	3.01758																				10.972	2.41258		2.93945
	5.488	2.31492	2.99805																				10.984	2.43211		2.90039
	5.494	2.29539	2.97852																				10.996	2.45164		2.91992
	5.5	2.25633	2.99805																				11.008	2.41258		2.93945
	5.506	2.29539	3.01758																				11.02	2.39305		2.99805
	5.512	2.2368	2.93945																				11.032	2.41258		2.93945
	5.518	2.2368	3.01758																				11.044	2.41258		2.93945
	5.524	2.19773	2.99805																				11.056	2.41258		2.99805
	5.53	2.33445	2.99805																				11.068	2.45164		2.95898
	5.536	2.29539	2.95898																				11.08	2.43211		2.93945
	5.542	2.29539	2.99805																				11.092	2.43211		2.95898
	5.548	2.33445	2.99805																				11.104	2.45164		2.93945
	5.554	2.29539	2.97852																				11.116	2.45164		2.93945
	5.56	2.29539	2.90039																				11.128	2.47117		2.95898
	5.566	2.25633	2.95898																				11.14	2.4907		2.93945
	5.572	2.29539	2.93945																				11.152	2.39305		2.97852
	5.578	2.27586	2.93945																				11.164	2.39305		2.93945
	5.584	2.27586	2.99805																				11.176	2.43211		2.93945
	5.59	2.27586	2.93945																				11.188	2.41258		2.91992
	5.596	2.31492	2.93945																				11.2	2.45164		2.91992
	5.602	2.29539	3.01758																				11.212	2.45164		2.93945
	5.608	2.2368	2.99805																				11.224	2.45164		2.95898
	5.614	2.29539	2.97852																				11.236	2.43211		2.90039
	5.62	2.31492	2.97852																				11.248	2.45164		2.97852
	5.626	2.19773	2.99805																				11.26	2.45164		2.97852
	5.632	2.25633	2.99805																				11.272	2.45164		2.91992
	5.638	2.31492	3.01758																				11.284	2.43211		2.97852
	5.644	2.33445	2.99805																				11.296	2.45164		2.93945
	5.65	2.25633	2.95898																				11.308	2.45164		2.91992
	5.656	2.29539	2.95898																				11.32	2.45164		2.93945
	5.662	2.2368	3.01758																				11.332	2.43211		2.90039
	5.668	2.29539	2.97852																				11.344	2.45164		2.95898
	5.674	2.27586	2.99805																				11.356	2.41258		2.93945
	5.68	2.31492	2.93945																				11.368	2.43211		2.93945
	5.686	2.27586	2.93945																				11.38	2.45164		2.99805
	5.692	2.2368	2.99805																				11.392	2.45164		2.97852
	5.698	2.29539	3.05664																				11.404	2.39305		2.93945
	5.704	2.33445	2.99805																				11.416	2.41258		2.91992
	5.71	2.29539	3.03711																				11.428	2.45164		2.99805
	5.716	2.35398	2.99805																				11.44	2.4907		2.88086
	5.722	2.29539	2.99805																				11.452	2.45164		2.95898
	5.728	2.31492	2.95898																				11.464	2.43211		2.91992
	5.734	2.27586	3.03711																				11.476	2.43211		2.90039
	5.74	2.29539	2.93945																				11.488	2.45164		2.90039
	5.746	2.27586	2.99805																				11.5	2.45164		2.97852
	5.752	2.25633	2.95898																				11.512	2.45164		2.93945
	5.758	2.29539	2.91992																				11.524	2.45164		2.91992
	5.764	2.25633	2.90039																				11.536	2.43211		2.91992
	5.77	2.2368	2.97852																				11.548	2.45164		2.99805
	5.776	2.29539	2.95898																				11.56	2.45164		2.95898
	5.782	2.2368	3.01758																				11.572	2.35398		2.93945
	5.788	2.1782	2.95898																				11.584	2.41258		2.93945
	5.794	2.25633	3.01758																				11.596	2.45164		2.93945
	5.8	2.2368	2.93945																				11.608	2.43211		2.90039
	5.806	2.33445	2.93945																				11.62	2.43211		2.91992
	5.812	2.29539	2.95898																				11.632	2.45164		2.97852
	5.818	2.29539	2.97852																				11.644	2.4907		2.90039
	5.824	2.35398	2.93945																				11.656	2.45164		2.95898
	5.83	2.31492	2.97852																				11.668	2.47117		2.93945
	5.836	2.31492	2.99805																				11.68	2.47117		2.93945
	5.842	2.27586	2.97852																				11.692	2.41258		2.99805
	5.848	2.29539	2.99805																				11.704	2.37352		2.97852
	5.854	2.27586	3.01758																				11.716	2.43211		2.93945
	5.86	2.25633	3.01758																				11.728	2.45164		2.90039
	5.866	2.25633	2.99805																				11.74	2.45164		2.91992
	5.872	2.33445	2.97852																				11.752	2.45164		2.93945
	5.878	2.31492	2.95898																				11.764	2.41258		2.95898
	5.884	2.25633	2.99805																				11.776	2.43211		2.91992
	5.89	2.29539	2.99805																				11.788	2.43211		2.93945
	5.896	2.25633	3.01758																				11.8	2.47117		2.88086
	5.902	2.33445	2.99805																				11.812	2.47117		2.91992
	5.908	2.2368	2.93945																				11.824	2.45164		2.93945
	5.914	2.33445	3.01758																				11.836	2.45164		2.97852
	5.92	2.31492	2.99805																				11.848	2.43211		2.91992
	5.926	2.29539	3.01758																				11.86	2.45164		2.90039
	5.932	2.31492	2.93945																				11.872	2.45164		2.91992
	5.938	2.31492	2.93945																				11.884	2.45164		2.95898
	5.944	2.25633	2.93945																				11.896	2.39305		2.93945
	5.95	2.33445	2.93945																				11.908	2.39305		2.95898
	5.956	2.29539	3.01758																				11.92	2.39305		2.93945
	5.962	2.29539	2.99805																				11.932	2.43211		2.90039
	5.968	2.29539	3.01758																				11.944	2.35398		2.93945
	5.974	2.31492	2.99805																				11.956	2.41258		2.93945
	5.98	2.21727	2.95898																				11.968	2.4907		2.91992
	5.986	2.27586	2.93945																				11.98	2.41258		2.91992
	5.992	2.25633	2.99805																				11.992	2.45164		2.93945
	5.998	2.25633	2.95898																				12.004	2.45164		2.91992
	6.004	2.35398	2.99805																				12.016	2.45164		2.93945
	6.01	2.35398	2.99805																				12.028	2.41258		2.90039
	6.016	2.29539	2.97852																				12.04	2.37352		2.97852
	6.022	2.25633	2.97852																				12.052	2.45164		2.95898
	6.028	2.29539	2.97852																				12.064	2.43211		2.99805
	6.034	2.33445	2.99805																				12.076	2.41258		2.93945
	6.04	2.29539	2.99805																				12.088	2.43211		2.97852
	6.046	2.31492	2.93945																				12.1	2.41258		2.90039
	6.052	2.31492	2.99805																				12.112	2.45164		2.97852
	6.058	2.29539	2.97852																				12.124	2.47117		2.93945
	6.064	2.31492	2.97852																				12.136	2.45164		2.97852
	6.07	2.33445	2.95898																				12.148	2.39305		2.93945
	6.076	2.35398	3.01758																				12.16	2.43211		2.93945
	6.082	2.27586	2.99805																				12.172	2.45164		2.90039
	6.088	2.29539	2.97852																				12.184	2.45164		2.93945
	6.094	2.27586	2.97852																				12.196	2.41258		2.90039
	6.1	2.29539	2.99805																				12.208	2.41258		2.93945
	6.106	2.29539	3.03711																				12.22	2.45164		2.93945
	6.112	2.31492	2.97852																				12.232	2.52977		2.93945
	6.118	2.25633	2.93945																				12.244	2.4907		2.97852
	6.124	2.25633	2.93945																				12.256	2.43211		2.95898
	6.13	2.29539	3.01758																				12.268	2.41258		2.97852
	6.136	2.29539	3.01758																				12.28	2.45164		2.91992
	6.142	2.27586	2.97852																				12.292	2.45164		2.97852
	6.148	2.33445	3.01758																				12.304	2.37352		2.91992
	6.154	2.31492	2.93945																				12.316	2.43211		2.91992
	6.16	2.29539	2.93945																				12.328	2.45164		2.95898
	6.166	2.33445	3.01758																				12.34	2.43211		2.91992
	6.172	2.27586	2.90039																				12.352	2.39305		2.90039
	6.178	2.27586	3.03711																				12.364	2.41258		2.90039
	6.184	2.33445	2.97852																				12.376	2.43211		2.95898
	6.19	2.33445	2.93945																				12.388	2.45164		2.97852
	6.196	2.29539	2.93945																				12.4	2.41258		2.90039
	6.202	2.31492	2.99805																				12.412	2.41258		2.88086
	6.208	2.31492	3.01758																				12.424	2.43211		2.97852
	6.214	2.31492	2.93945																				12.436	2.45164		2.93945
	6.22	2.29539	2.91992																				12.448	2.45164		2.93945
	6.226	2.25633	2.99805																				12.46	2.45164		2.90039
	6.232	2.29539	2.99805																				12.472	2.43211		2.95898
	6.238	2.25633	2.93945																				12.484	2.39305		2.95898
	6.244	2.31492	2.99805																				12.496	2.45164		2.90039
	6.25	2.35398	2.97852																				12.508	2.41258		2.93945
	6.256	2.25633	2.99805																				12.52	2.4907		2.93945
	6.262	2.31492	3.01758																				12.532	2.41258		2.93945
	6.268	2.27586	2.99805																				12.544	2.41258		2.95898
	6.274	2.31492	2.95898																				12.556	2.45164		2.91992
	6.28	2.31492	2.97852																				12.568	2.41258		2.91992
	6.286	2.27586	2.93945																				12.58	2.47117		2.90039
	6.292	2.27586	3.01758																				12.592	2.39305		2.90039
	6.298	2.27586	2.93945																				12.604	2.45164		2.97852
	6.304	2.29539	2.97852																				12.616	2.43211		2.91992
	6.31	2.25633	3.01758																				12.628	2.45164		2.93945
	6.316	2.27586	2.99805																				12.64	2.45164		2.93945
	6.322	2.33445	2.93945																				12.652	2.37352		2.91992
	6.328	2.31492	2.99805																				12.664	2.41258		2.97852
	6.334	2.25633	2.99805																				12.676	2.45164		2.99805
	6.34	2.27586	3.01758																				12.688	2.45164		2.91992
	6.346	2.33445	2.99805																				12.7	2.41258		2.93945
	6.352	2.33445	3.03711																				12.712	2.43211		2.93945
	6.358	2.33445	2.99805																				12.724	2.43211		2.93945
	6.364	2.2368	3.01758																				12.736	2.45164		2.93945
	6.37	2.2368	2.97852																				12.748	2.37352		2.93945
	6.376	2.27586	3.01758																				12.76	2.41258		2.95898
	6.382	2.31492	2.99805																				12.772	2.43211		2.91992
	6.388	2.25633	2.95898																				12.784	2.39305		2.91992
	6.394	2.27586	2.95898																				12.796	2.45164		2.90039
	6.4	2.31492	2.97852																				12.808	2.45164		2.91992
	6.406	2.25633	2.99805																				12.82	2.39305		2.97852
	6.412	2.31492	2.99805																				12.832	2.45164		2.93945
	6.418	2.37352	2.99805																				12.844	2.43211		2.93945
	6.424	2.29539	2.90039																				12.856	2.43211		2.91992
	6.43	2.27586	2.93945																				12.868	2.39305		2.95898
	6.436	2.29539	3.05664																				12.88	2.33445		2.91992
	6.442	2.31492	3.01758																				12.892	2.37352		2.91992
	6.448	2.31492	3.01758																				12.904	2.39305		2.93945
	6.454	2.25633	2.97852																				12.916	2.45164		2.93945
	6.46	2.31492	2.95898																				12.928	2.37352		2.91992
	6.466	2.31492	3.01758																				12.94	2.37352		2.91992
	6.472	2.29539	3.01758																				12.952	2.41258		2.99805
	6.478	2.2368	2.97852																				12.964	2.39305		2.99805
	6.484	2.29539	2.93945																				12.976	2.39305		2.95898
	6.49	2.25633	2.97852																				12.988	2.39305		2.93945
	6.496	2.33445	2.97852																				13	2.45164		2.93945
	6.502	2.29539	3.01758																				13.012	2.37352		2.90039
	6.508	2.31492	2.99805																				13.024	2.45164		2.95898
	6.514	2.35398	3.01758																				13.036	2.39305		2.95898
	6.52	2.29539	2.99805																				13.048	2.43211		2.95898
	6.526	2.29539	2.95898																				13.06	2.41258		2.91992
	6.532	2.31492	3.01758																				13.072	2.45164		2.90039
	6.538	2.31492	2.99805																				13.084	2.41258		2.91992
	6.544	2.27586	2.99805																				13.096	2.39305		2.99805
	6.55	2.27586	2.95898																				13.108	2.45164		2.91992
	6.556	2.27586	3.01758																				13.12	2.43211		2.90039
	6.562	2.27586	2.99805																				13.132	2.45164		2.93945
	6.568	2.31492	3.05664																				13.144	2.41258		2.99805
	6.574	2.25633	2.99805																				13.156	2.41258		2.93945
	6.58	2.29539	2.99805																				13.168	2.43211		2.95898
	6.586	2.31492	3.01758																				13.18	2.43211		2.97852
	6.592	2.31492	2.90039																				13.192	2.41258		2.95898
	6.598	2.31492	2.97852																				13.204	2.39305		2.91992
	6.604	2.27586	2.93945																				13.216	2.47117		2.93945
	6.61	2.2368	2.97852																				13.228	2.41258		2.93945
	6.616	2.27586	3.01758																				13.24	2.45164		2.97852
	6.622	2.31492	2.90039																				13.252	2.41258		2.93945
	6.628	2.33445	2.99805																				13.264	2.41258		2.91992
	6.634	2.35398	2.99805																				13.276	2.47117		2.95898
	6.64	2.29539	2.93945																				13.288	2.41258		2.97852
	6.646	2.31492	3.03711																				13.3	2.39305		2.88086
	6.652	2.2368	3.03711																				13.312	2.41258		2.95898
	6.658	2.33445	3.05664																				13.324	2.39305		2.86133
	6.664	2.27586	2.99805																				13.336	2.41258		2.91992
	6.67	2.29539	2.99805																				13.348	2.43211		2.91992
	6.676	2.29539	2.99805																				13.36	2.41258		2.93945
	6.682	2.21727	2.97852																				13.372	2.43211		2.91992
	6.688	2.33445	2.97852																				13.384	2.47117		2.91992
	6.694	2.2368	2.99805																				13.396	2.45164		2.91992
	6.7	2.29539	2.95898																				13.408	2.39305		2.93945
	6.706	2.33445	2.97852																				13.42	2.37352		2.95898
	6.712	2.29539	2.99805																				13.432	2.45164		2.88086
	6.718	2.25633	2.99805																				13.444	2.41258		2.93945
	6.724	2.2368	2.99805																				13.456	2.41258		2.91992
	6.73	2.2368	3.03711																				13.468	2.45164		2.97852
	6.736	2.31492	2.97852																				13.48	2.37352		2.91992
	6.742	2.25633	2.97852																				13.492	2.45164		2.93945
	6.748	2.29539	2.99805																				13.504	2.41258		2.90039
	6.754	2.35398	2.93945																				13.516	2.45164		2.93945
	6.76	2.19773	3.01758																				13.528	2.43211		2.93945
	6.766	2.31492	2.99805																				13.54	2.41258		2.90039
	6.772	2.37352	2.93945																				13.552	2.45164		2.93945
	6.778	2.27586	2.99805																				13.564	2.37352		2.91992
	6.784	2.2368	2.95898																				13.576	2.39305		2.90039
	6.79	2.35398	2.99805																				13.588	2.43211		2.99805
	6.796	2.31492	2.99805																				13.6	2.37352		2.93945
	6.802	2.2368	3.01758																				13.612	2.43211		2.93945
	6.808	2.25633	2.99805																				13.624	2.45164		2.91992
	6.814	2.25633	2.97852																				13.636	2.39305		2.95898
	6.82	2.31492	3.01758																				13.648	2.39305		2.93945
	6.826	2.29539	2.93945																				13.66	2.45164		2.88086
	6.832	2.2368	2.99805																				13.672	2.45164		2.93945
	6.838	2.25633	2.99805																				13.684	2.39305		3.01758
	6.844	2.27586	2.97852																				13.696	2.43211		2.99805
	6.85	2.2368	3.05664																				13.708	2.45164		2.91992
	6.856	2.29539	2.99805																				13.72	2.45164		2.91992
	6.862	2.25633	2.93945																				13.732	2.43211		2.90039
	6.868	2.25633	2.93945																				13.744	2.43211		2.91992
	6.874	2.35398	3.01758																				13.756	2.43211		2.90039
	6.88	2.27586	2.93945																				13.768	2.45164		2.90039
	6.886	2.31492	2.99805																				13.78	2.45164		2.93945
	6.892	2.25633	2.95898																				13.792	2.45164		2.97852
	6.898	2.33445	2.99805																				13.804	2.43211		2.93945
	6.904	2.29539	3.01758																				13.816	2.39305		2.93945
	6.91	2.31492	2.99805																				13.828	2.45164		2.93945
	6.916	2.2368	2.99805																				13.84	2.35398		3.03711
	6.922	2.31492	2.93945																				13.852	2.45164		2.91992
	6.928	2.21727	2.99805																				13.864	2.39305		2.91992
	6.934	2.29539	2.93945																				13.876	2.45164		2.91992
	6.94	2.31492	2.93945																				13.888	2.47117		2.95898
	6.946	2.27586	3.01758																				13.9	2.43211		2.95898
	6.952	2.31492	2.97852																				13.912	2.43211		2.88086
	6.958	2.31492	2.95898																				13.924	2.43211		2.93945
	6.964	2.27586	2.93945																				13.936	2.39305		2.93945
	6.97	2.25633	3.01758																				13.948	2.45164		2.91992
	6.976	2.27586	2.95898																				13.96	2.39305		2.91992
	6.982	2.31492	2.99805																				13.972	2.41258		2.91992
	6.988	2.25633	3.01758																				13.984	2.45164		2.91992
	6.994	2.29539	2.97852																				13.996	2.41258		2.91992
	7	2.29539	2.99805																				14.008	2.45164		2.95898
	7.006	2.35398	2.99805																				14.02	2.41258		2.90039
	7.012	2.31492	2.93945																				14.032	2.45164		2.93945
	7.018	2.31492	3.01758																				14.044	2.39305		2.91992
	7.024	2.27586	2.93945																				14.056	2.45164		2.88086
	7.03	2.33445	2.93945																				14.068	2.43211		2.97852
	7.036	2.27586	2.99805																				14.08	2.45164		2.91992
	7.042	2.29539	2.99805																				14.092	2.45164		2.91992
	7.048	2.2368	3.01758																				14.104	2.45164		2.93945
	7.054	2.33445	2.93945																				14.116	2.41258		2.93945
	7.06	2.31492	3.03711																				14.128	2.45164		2.97852
	7.066	2.27586	3.01758																				14.14	2.43211		2.91992
	7.072	2.27586	2.93945																				14.152	2.45164		2.90039
	7.078	2.37352	2.93945																				14.164	2.41258		2.93945
	7.084	2.29539	3.05664																				14.176	2.37352		2.91992
	7.09	2.35398	3.01758																				14.188	2.43211		2.97852
	7.096	2.31492	2.99805																				14.2	2.41258		2.91992
	7.102	2.25633	3.01758																				14.212	2.47117		2.99805
	7.108	2.27586	2.99805																				14.224	2.37352		2.91992
	7.114	2.31492	2.97852																				14.236	2.41258		2.93945
	7.12	2.2368	2.93945																				14.248	2.41258		2.88086
	7.126	2.29539	2.93945																				14.26	2.4907		2.93945
	7.132	2.27586	2.97852																				14.272	2.47117		2.93945
	7.138	2.33445	2.93945																				14.284	2.45164		2.93945
	7.144	2.29539	2.99805																				14.296	2.41258		2.91992
	7.15	2.27586	2.95898																				14.308	2.41258		2.90039
	7.156	2.35398	2.95898																				14.32	2.39305		2.95898
	7.162	2.33445	3.01758																				14.332	2.39305		2.91992
	7.168	2.35398	3.01758																				14.344	2.4907		2.95898
	7.174	2.27586	2.97852																				14.356	2.45164		2.95898
	7.18	2.35398	2.97852																				14.368	2.35398		2.95898
	7.186	2.35398	2.99805																				14.38	2.39305		2.91992
	7.192	2.27586	2.97852																				14.392	2.45164		2.91992
	7.198	2.29539	2.99805																				14.404	2.47117		2.91992
	7.204	2.33445	2.93945																				14.416	2.43211		2.91992
	7.21	2.31492	2.99805																				14.428	2.45164		2.97852
	7.216	2.29539	2.99805																				14.44	2.43211		2.95898
	7.222	2.29539	3.01758																				14.452	2.39305		2.93945
	7.228	2.27586	2.99805																				14.464	2.39305		2.91992
	7.234	2.29539	2.97852																				14.476	2.33445		2.95898
	7.24	2.35398	2.97852																				14.488	2.45164		2.93945
	7.246	2.35398	2.95898																				14.5	2.45164		2.90039
	7.252	2.31492	3.01758																				14.512	2.41258		2.93945
	7.258	2.31492	2.95898																				14.524	2.45164		2.91992
	7.264	2.29539	3.01758																				14.536	2.41258		2.93945
	7.27	2.29539	2.95898																				14.548	2.43211		2.99805
	7.276	2.25633	2.99805																				14.56	2.39305		2.91992
	7.282	2.27586	3.01758																				14.572	2.41258		2.95898
	7.288	2.29539	2.99805																				14.584	2.45164		2.97852
	7.294	2.29539	3.01758																				14.596	2.43211		2.93945
	7.3	2.31492	3.01758																				14.608	2.37352		2.91992
	7.306	2.31492	3.01758																				14.62	2.35398		2.91992
	7.312	2.35398	2.93945																				14.632	2.39305		2.91992
	7.318	2.27586	3.05664																				14.644	2.45164		2.93945
	7.324	2.31492	2.93945																				14.656	2.41258		2.93945
	7.33	2.27586	2.97852																				14.668	2.37352		2.99805
	7.336	2.31492	2.97852																				14.68	2.45164		2.93945
	7.342	2.27586	2.99805																				14.692	2.35398		2.91992
	7.348	2.29539	2.99805																				14.704	2.45164		2.95898
	7.354	2.2368	2.99805																				14.716	2.45164		2.95898
	7.36	2.33445	3.01758																				14.728	2.43211		2.93945
	7.366	2.29539	2.97852																				14.74	2.43211		2.93945
	7.372	2.2368	2.97852																				14.752	2.43211		2.97852
	7.378	2.27586	2.93945																				14.764	2.39305		2.93945
	7.384	2.37352	3.01758																				14.776	2.43211		2.93945
	7.39	2.31492	2.93945																				14.788	2.43211		2.91992
	7.396	2.25633	3.01758																				14.8	2.39305		2.93945
	7.402	2.27586	2.99805																				14.812	2.39305		2.93945
	7.408	2.29539	2.95898																				14.824	2.39305		2.91992
	7.414	2.25633	3.01758																				14.836	2.43211		2.97852
	7.42	2.35398	2.93945																				14.848	2.41258		2.88086
	7.426	2.2368	2.97852																				14.86	2.37352		2.91992
	7.432	2.29539	2.91992																				14.872	2.37352		2.91992
	7.438	2.27586	2.97852																				14.884	2.39305		2.93945
	7.444	2.27586	2.99805																				14.896	2.37352		2.93945
	7.45	2.33445	2.99805																				14.908	2.39305		2.95898
	7.456	2.33445	2.99805																				14.92	2.45164		2.91992
	7.462	2.29539	2.95898																				14.932	2.43211		2.91992
	7.468	2.33445	3.01758																				14.944	2.45164		2.90039
	7.474	2.27586	2.97852																				14.956	2.4907		2.93945
	7.48	2.31492	2.93945																				14.968	2.4907		2.91992
	7.486	2.29539	2.99805																				14.98	2.45164		2.93945
	7.492	2.29539	3.03711																				14.992	2.45164		2.91992
	7.498	2.33445	2.93945																				15.004	2.45164		2.90039
	7.504	2.33445	2.99805																				15.016	2.45164		2.95898
	7.51	2.27586	3.01758																				15.028	2.45164		2.91992
	7.516	2.29539	2.93945																				15.04	2.43211		2.90039
	7.522	2.33445	3.01758																				15.052	2.45164		3.01758
	7.528	2.31492	2.93945																				15.064	2.39305		2.95898
	7.534	2.29539	2.99805																				15.076	2.45164		2.95898
	7.54	2.27586	2.97852																				15.088	2.45164		2.91992
	7.546	2.33445	2.93945																				15.1	2.47117		2.88086
	7.552	2.33445	2.93945																				15.112	2.45164		2.93945
	7.558	2.35398	2.93945																				15.124	2.41258		2.95898
	7.564	2.31492	2.95898																				15.136	2.41258		2.95898
	7.57	2.25633	2.88086																				15.148	2.39305		2.91992
	7.576	2.29539	2.95898																				15.16	2.45164		2.93945
	7.582	2.29539	2.93945																				15.172	2.45164		2.93945
	7.588	2.33445	2.99805																				15.184	2.41258		2.97852
	7.594	2.31492	3.01758																				15.196	2.39305		2.88086
	7.6	2.2368	2.99805																				15.208	2.4907		2.88086
	7.606	2.31492	2.93945																				15.22	2.41258		2.90039
	7.612	2.25633	3.01758																				15.232	2.37352		2.95898
	7.618	2.31492	2.93945																				15.244	2.43211		2.93945
	7.624	2.25633	2.95898																				15.256	2.45164		2.97852
	7.63	2.29539	2.95898																				15.268	2.43211		2.90039
	7.636	2.29539	2.99805																				15.28	2.47117		2.93945
	7.642	2.35398	2.99805																				15.292	2.4907		2.97852
	7.648	2.29539	2.97852																				15.304	2.47117		2.91992
	7.654	2.29539	2.99805																				15.316	2.45164		2.95898
	7.66	2.2368	2.93945																				15.328	2.4907		2.93945
	7.666	2.31492	2.99805																				15.34	2.39305		2.93945
	7.672	2.29539	2.93945																				15.352	2.39305		2.93945
	7.678	2.27586	3.01758																				15.364	2.43211		2.93945
	7.684	2.29539	3.01758																				15.376	2.45164		2.93945
	7.69	2.27586	3.01758																				15.388	2.45164		2.93945
	7.696	2.25633	3.01758																				15.4	2.39305		2.91992
	7.702	2.27586	2.97852																				15.412	2.45164		2.93945
	7.708	2.27586	2.95898																				15.424	2.45164		2.88086
	7.714	2.29539	3.05664																				15.436	2.45164		2.91992
	7.72	2.31492	2.93945																				15.448	2.37352		2.91992
	7.726	2.31492	3.03711																				15.46	2.39305		2.93945
	7.732	2.27586	3.01758																				15.472	2.43211		2.88086
	7.738	2.27586	2.99805																				15.484	2.47117		2.97852
	7.744	2.25633	2.99805																				15.496	2.45164		2.91992
	7.75	2.2368	2.88086																				15.508	2.41258		2.99805
	7.756	2.37352	3.01758																				15.52	2.45164		2.93945
	7.762	2.31492	2.93945																				15.532	2.39305		2.90039
	7.768	2.31492	2.99805																				15.544	2.41258		2.93945
	7.774	2.27586	3.03711																				15.556	2.43211		2.93945
	7.78	2.31492	3.01758																				15.568	2.41258		2.95898
	7.786	2.29539	3.03711																				15.58	2.41258		2.90039
	7.792	2.29539	2.93945																				15.592	2.39305		2.90039
	7.798	2.27586	2.97852																				15.604	2.45164		2.90039
	7.804	2.29539	2.99805																				15.616	2.43211		2.90039
	7.81	2.35398	2.93945																				15.628	2.35398		2.93945
	7.816	2.27586	2.99805																				15.64	2.45164		2.93945
	7.822	2.29539	2.93945																				15.652	2.45164		2.88086
	7.828	2.37352	2.93945																				15.664	2.45164		2.91992
	7.834	2.31492	2.99805																				15.676	2.39305		2.95898
	7.84	2.2368	2.95898																				15.688	2.41258		2.95898
	7.846	2.27586	3.03711																				15.7	2.43211		2.91992
	7.852	2.29539	3.01758																				15.712	2.4907		2.88086
	7.858	2.33445	2.99805																				15.724	2.41258		2.88086
	7.864	2.2368	2.97852																				15.736	2.47117		2.91992
	7.87	2.35398	2.99805																				15.748	2.37352		2.90039
	7.876	2.2368	2.93945																				15.76	2.39305		2.93945
	7.882	2.33445	2.99805																				15.772	2.45164		2.91992
	7.888	2.2368	3.01758																				15.784	2.45164		2.93945
	7.894	2.33445	2.99805																				15.796	2.43211		2.97852
	7.9	2.35398	2.99805																				15.808	2.41258		2.91992
	7.906	2.31492	2.97852																				15.82	2.37352		2.91992
	7.912	2.29539	2.93945																				15.832	2.45164		2.99805
	7.918	2.27586	3.01758																				15.844	2.39305		2.93945
	7.924	2.31492	3.05664																				15.856	2.43211		2.95898
	7.93	2.35398	2.99805																				15.868	2.39305		2.90039
	7.936	2.29539	2.99805																				15.88	2.45164		2.95898
	7.942	2.2368	2.99805																				15.892	2.39305		2.90039
	7.948	2.29539	3.01758																				15.904	2.39305		2.91992
	7.954	2.35398	2.99805																				15.916	2.41258		2.91992
	7.96	2.29539	2.99805																				15.928	2.43211		2.93945
	7.966	2.31492	2.93945																				15.94	2.43211		2.91992
	7.972	2.31492	2.95898																				15.952	2.43211		2.88086
	7.978	2.33445	2.97852																				15.964	2.39305		2.95898
	7.984	2.33445	3.01758																				15.976	2.39305		2.97852
	7.99	2.33445	3.05664																				15.988	2.45164		2.93945
	7.996	2.31492	2.99805																				16	2.45164		2.88086
	8.002	2.25633	3.01758																				16.012	2.45164		2.88086
	8.008	2.33445	2.99805																				16.024	2.39305		2.99805
	8.014	2.27586	2.93945																				16.036	2.43211		2.95898
	8.02	2.25633	2.93945																				16.048	2.45164		2.93945
	8.026	2.31492	2.99805																				16.06	2.35398		2.93945
	8.032	2.29539	3.01758																				16.072	2.39305		2.99805
	8.038	2.35398	3.01758																				16.084	2.41258		2.90039
	8.044	2.35398	2.93945																				16.096	2.41258		2.99805
	8.05	2.33445	2.97852																				16.108	2.45164		2.97852
	8.056	2.33445	2.93945																				16.12	2.41258		2.95898
	8.062	2.33445	2.93945																				16.132	2.41258		2.95898
	8.068	2.35398	2.95898																				16.144	2.45164		2.91992
	8.074	2.33445	2.99805																				16.156	2.39305		2.93945
	8.08	2.27586	2.93945																				16.168	2.43211		2.93945
	8.086	2.31492	2.99805																				16.18	2.45164		2.95898
	8.092	2.35398	2.93945																				16.192	2.41258		2.90039
	8.098	2.31492	2.97852																				16.204	2.45164		2.99805
	8.104	2.25633	3.01758																				16.216	2.39305		2.97852
	8.11	2.29539	2.99805																				16.228	2.41258		2.93945
	8.116	2.27586	3.01758																				16.24	2.43211		2.97852
	8.122	2.29539	3.01758																				16.252	2.39305		2.93945
	8.128	2.35398	3.01758																				16.264	2.45164		2.93945
	8.134	2.27586	2.93945																				16.276	2.41258		2.88086
	8.14	2.27586	2.99805																				16.288	2.43211		2.91992
	8.146	2.25633	2.93945																				16.3	2.41258		2.99805
	8.152	2.25633	2.97852																				16.312	2.39305		2.99805
	8.158	2.29539	2.95898																				16.324	2.43211		2.93945
	8.164	2.29539	3.01758																				16.336	2.41258		2.97852
	8.17	2.35398	3.01758																				16.348	2.47117		2.97852
	8.176	2.31492	2.99805																				16.36	2.43211		2.93945
	8.182	2.31492	2.95898																				16.372	2.41258		2.95898
	8.188	2.29539	3.01758																				16.384	2.45164		2.91992
	8.194	2.29539	2.88086																				16.396	2.41258		2.91992
	8.2	2.31492	2.97852																				16.408	2.43211		2.93945
	8.206	2.29539	2.99805																				16.42	2.45164		2.95898
	8.212	2.31492	2.99805																				16.432	2.43211		2.90039
	8.218	2.35398	2.93945																				16.444	2.39305		2.93945
	8.224	2.29539	3.01758																				16.456	2.37352		2.93945
	8.23	2.25633	2.95898																				16.468	2.45164		2.93945
	8.236	2.31492	3.01758																				16.48	2.43211		2.88086
	8.242	2.29539	2.99805																				16.492	2.43211		2.99805
	8.248	2.27586	2.95898																				16.504	2.41258		2.93945
	8.254	2.27586	2.97852																				16.516	2.33445		2.91992
	8.26	2.31492	3.01758																				16.528	2.43211		2.93945
	8.266	2.25633	2.93945																				16.54	2.43211		2.97852
	8.272	2.33445	3.01758																				16.552	2.41258		2.93945
	8.278	2.33445	2.97852																				16.564	2.45164		2.93945
	8.284	2.29539	2.95898																				16.576	2.41258		2.99805
	8.29	2.31492	3.01758																				16.588	2.43211		2.99805
	8.296	2.35398	3.05664																				16.6	2.43211		2.97852
	8.302	2.35398	2.99805																				16.612	2.37352		2.91992
	8.308	2.33445	3.01758																				16.624	2.39305		2.93945
	8.314	2.31492	3.01758																				16.636	2.43211		2.93945
	8.32	2.25633	2.99805																				16.648	2.39305		2.91992
	8.326	2.31492	3.01758																				16.66	2.43211		2.91992
	8.332	2.35398	3.01758																				16.672	2.43211		2.99805
	8.338	2.29539	3.01758																				16.684	2.39305		2.93945
	8.344	2.33445	2.97852																				16.696	2.39305		2.93945
	8.35	2.29539	2.93945																				16.708	2.37352		2.95898
	8.356	2.33445	2.90039																				16.72	2.39305		2.99805
	8.362	2.29539	2.97852																				16.732	2.37352		2.95898
	8.368	2.31492	2.99805																				16.744	2.45164		2.97852
	8.374	2.29539	2.99805																				16.756	2.43211		2.99805
	8.38	2.29539	2.97852																				16.768	2.39305		2.95898
	8.386	2.29539	2.99805																				16.78	2.39305		2.93945
	8.392	2.27586	2.95898																				16.792	2.33445		2.90039
	8.398	2.25633	2.93945																				16.804	2.45164		2.97852
	8.404	2.31492	2.93945																				16.816	2.4907		2.95898
	8.41	2.35398	2.97852																				16.828	2.41258		2.91992
	8.416	2.29539	2.95898																				16.84	2.45164		2.88086
	8.422	2.31492	2.97852																				16.852	2.41258		2.95898
	8.428	2.31492	2.90039																				16.864	2.41258		2.97852
	8.434	2.35398	2.99805																				16.876	2.39305		2.93945
	8.44	2.29539	2.99805																				16.888	2.45164		2.97852
	8.446	2.31492	2.95898																				16.9	2.43211		2.97852
	8.452	2.33445	3.01758																				16.912	2.39305		2.93945
	8.458	2.33445	2.99805																				16.924	2.39305		2.90039
	8.464	2.37352	2.99805																				16.936	2.41258		2.95898
	8.47	2.31492	2.93945																				16.948	2.43211		2.95898
	8.476	2.2368	2.99805																				16.96	2.39305		2.93945
	8.482	2.33445	2.95898																				16.972	2.43211		2.91992
	8.488	2.25633	2.99805																				16.984	2.39305		2.93945
	8.494	2.29539	3.01758																				16.996	2.45164		2.91992
	8.5	2.27586	2.99805																				17.008	2.41258		2.93945
	8.506	2.27586	2.99805																				17.02	2.39305		2.93945
	8.512	2.25633	3.03711																				17.032	2.37352		2.91992
	8.518	2.35398	3.01758																				17.044	2.39305		2.95898
	8.524	2.29539	2.99805																				17.056	2.43211		2.86133
	8.53	2.33445	2.95898																				17.068	2.39305		2.91992
	8.536	2.27586	2.97852																				17.08	2.45164		2.91992
	8.542	2.27586	2.95898																				17.092	2.47117		2.95898
	8.548	2.25633	3.01758																				17.104	2.43211		2.95898
	8.554	2.29539	3.03711																				17.116	2.39305		2.95898
	8.56	2.31492	2.93945																				17.128	2.43211		2.93945
	8.566	2.25633	2.99805																				17.14	2.39305		2.93945
	8.572	2.25633	2.97852																				17.152	2.39305		2.90039
	8.578	2.31492	2.97852																				17.164	2.41258		2.93945
	8.584	2.33445	2.99805																				17.176	2.45164		2.90039
	8.59	2.35398	2.99805																				17.188	2.45164		2.95898
	8.596	2.35398	2.93945																				17.2	2.41258		2.91992
	8.602	2.27586	3.01758																				17.212	2.43211		2.99805
	8.608	2.29539	2.97852																				17.224	2.45164		2.91992
	8.614	2.29539	2.95898																				17.236	2.45164		2.91992
	8.62	2.31492	3.01758																				17.248	2.45164		2.93945
	8.626	2.31492	3.01758																				17.26	2.43211		2.91992
	8.632	2.35398	2.95898																				17.272	2.39305		2.97852
	8.638	2.33445	2.99805																				17.284	2.45164		2.93945
	8.644	2.29539	2.97852																				17.296	2.41258		2.93945
	8.65	2.31492	2.99805																				17.308	2.41258		2.91992
	8.656	2.37352	2.93945																				17.32	2.37352		2.91992
	8.662	2.31492	3.01758																				17.332	2.43211		2.91992
	8.668	2.27586	2.99805																				17.344	2.47117		2.91992
	8.674	2.33445	3.01758																				17.356	2.45164		2.91992
	8.68	2.31492	3.01758																				17.368	2.45164		2.91992
	8.686	2.27586	2.97852																				17.38	2.39305		2.93945
	8.692	2.27586	2.97852																				17.392	2.43211		2.97852
	8.698	2.35398	2.95898																				17.404	2.41258		2.93945
	8.704	2.29539	3.01758																				17.416	2.43211		2.93945
	8.71	2.33445	3.01758																				17.428	2.43211		2.91992
	8.716	2.31492	3.01758																				17.44	2.45164		2.93945
	8.722	2.29539	2.93945																				17.452	2.45164		2.95898
	8.728	2.31492	2.95898																				17.464	2.39305		2.97852
	8.734	2.29539	2.99805																				17.476	2.39305		2.90039
	8.74	2.33445	3.03711																				17.488	2.41258		2.90039
	8.746	2.27586	2.99805																				17.5	2.43211		2.93945
	8.752	2.33445	2.93945																				17.512	2.41258		2.93945
	8.758	2.2368	2.97852																				17.524	2.45164		2.93945
	8.764	2.35398	3.01758																				17.536	2.39305		2.99805
	8.77	2.33445	2.97852																				17.548	2.45164		2.91992
	8.776	2.27586	2.97852																				17.56	2.43211		2.95898
	8.782	2.25633	2.99805																				17.572	2.45164		2.93945
	8.788	2.21727	2.99805																				17.584	2.43211		2.91992
	8.794	2.33445	2.99805																				17.596	2.45164		2.97852
	8.8	2.33445	2.93945																				17.608	2.41258		2.93945
	8.806	2.27586	2.97852																				17.62	2.45164		2.90039
	8.812	2.37352	2.93945																				17.632	2.45164		2.97852
	8.818	2.29539	2.93945																				17.644	2.43211		2.88086
	8.824	2.35398	2.99805																				17.656	2.41258		2.91992
	8.83	2.31492	3.01758																				17.668	2.45164		2.91992
	8.836	2.31492	2.95898																				17.68	2.43211		2.91992
	8.842	2.31492	3.03711																				17.692	2.45164		2.90039
	8.848	2.31492	2.95898																				17.704	2.45164		2.93945
	8.854	2.31492	2.97852																				17.716	2.41258		2.93945
	8.86	2.29539	2.93945																				17.728	2.41258		2.93945
	8.866	2.27586	2.93945																				17.74	2.43211		2.97852
	8.872	2.31492	2.99805																				17.752	2.41258		2.93945
	8.878	2.29539	2.99805																				17.764	2.43211		2.95898
	8.884	2.27586	2.99805																				17.776	2.41258		2.93945
	8.89	2.29539	2.99805																				17.788	2.37352		2.91992
	8.896	2.27586	2.93945																				17.8	2.35398		2.95898
	8.902	2.29539	3.01758																				17.812	2.41258		2.99805
	8.908	2.29539	2.93945																				17.824	2.4907		2.97852
	8.914	2.31492	2.95898																				17.836	2.41258		2.91992
	8.92	2.25633	2.93945																				17.848	2.4907		2.91992
	8.926	2.31492	3.01758																				17.86	2.45164		2.93945
	8.932	2.33445	3.01758																				17.872	2.45164		2.95898
	8.938	2.29539	3.01758																				17.884	2.45164		2.93945
	8.944	2.33445	2.93945																				17.896	2.37352		2.93945
	8.95	2.31492	2.97852																				17.908	2.37352		2.90039
	8.956	2.35398	2.97852																				17.92	2.45164		2.93945
	8.962	2.31492	2.99805																				17.932	2.43211		2.93945
	8.968	2.37352	3.03711																				17.944	2.41258		2.91992
	8.974	2.33445	2.93945																				17.956	2.41258		2.93945
	8.98	2.29539	3.01758																				17.968	2.37352		2.91992
	8.986	2.27586	2.99805																				17.98	2.43211		2.95898
	8.992	2.31492	2.97852																				17.992	2.43211		2.91992
	8.998	2.35398	3.05664																				18.004	2.41258		2.95898
	9.004	2.29539	2.93945																				18.016	2.43211		2.93945
	9.01	2.27586	2.99805																				18.028	2.39305		2.93945
	9.016	2.33445	3.03711																				18.04	2.39305		2.93945
	9.022	2.35398	3.01758																				18.052	2.41258		2.91992
	9.028	2.37352	2.93945																				18.064	2.43211		2.91992
	9.034	2.33445	2.99805																				18.076	2.45164		2.93945
	9.04	2.25633	2.93945																				18.088	2.43211		2.88086
	9.046	2.27586	2.99805																				18.1	2.39305		2.91992
	9.052	2.33445	2.97852																				18.112	2.39305		2.93945
	9.058	2.27586	3.03711																				18.124	2.45164		2.91992
	9.064	2.29539	2.93945																				18.136	2.43211		2.93945
	9.07	2.31492	2.93945																				18.148	2.43211		2.93945
	9.076	2.27586	2.93945																				18.16	2.45164		2.91992
	9.082	2.33445	2.93945																				18.172	2.45164		2.90039
	9.088	2.35398	2.99805																				18.184	2.39305		2.93945
	9.094	2.31492	2.93945																				18.196	2.47117		2.97852
	9.1	2.29539	3.01758																				18.208	2.47117		2.93945
	9.106	2.25633	3.01758																				18.22	2.45164		2.97852
	9.112	2.33445	2.99805																				18.232	2.43211		2.91992
	9.118	2.27586	2.99805																				18.244	2.39305		2.93945
	9.124	2.29539	3.01758																				18.256	2.37352		2.97852
	9.13	2.27586	2.99805																				18.268	2.45164		2.93945
	9.136	2.29539	3.03711																				18.28	2.43211		2.95898
	9.142	2.35398	2.93945																				18.292	2.45164		2.93945
	9.148	2.37352	2.99805																				18.304	2.45164		2.93945
	9.154	2.31492	3.01758																				18.316	2.41258		2.91992
	9.16	2.31492	2.97852																				18.328	2.41258		2.90039
	9.166	2.27586	2.99805																				18.34	2.45164		2.99805
	9.172	2.29539	2.95898																				18.352	2.43211		2.91992
	9.178	2.31492	2.99805																				18.364	2.45164		2.93945
	9.184	2.31492	2.95898																				18.376	2.43211		2.90039
	9.19	2.29539	2.99805																				18.388	2.43211		2.93945
	9.196	2.31492	3.05664																				18.4	2.45164		2.93945
	9.202	2.25633	2.93945																				18.412	2.41258		2.97852
	9.208	2.27586	2.91992																				18.424	2.39305		2.88086
	9.214	2.27586	2.99805																				18.436	2.45164		2.93945
	9.22	2.37352	2.93945																				18.448	2.37352		2.88086
	9.226	2.37352	2.93945																				18.46	2.41258		2.90039
	9.232	2.25633	2.95898																				18.472	2.45164		2.93945
	9.238	2.29539	2.97852																				18.484	2.39305		2.93945
	9.244	2.35398	2.93945																				18.496	2.43211		2.93945
	9.25	2.37352	2.93945																				18.508	2.37352		2.91992
	9.256	2.31492	3.01758																				18.52	2.41258		2.97852
	9.262	2.35398	2.93945																				18.532	2.45164		2.93945
	9.268	2.29539	2.93945																				18.544	2.43211		2.99805
	9.274	2.31492	2.99805																				18.556	2.41258		2.91992
	9.28	2.31492	2.99805																				18.568	2.39305		2.97852
	9.286	2.31492	2.99805																				18.58	2.43211		2.93945
	9.292	2.27586	2.99805																				18.592	2.41258		2.93945
	9.298	2.31492	2.97852																				18.604	2.37352		2.88086
	9.304	2.31492	3.01758																				18.616	2.41258		2.97852
	9.31	2.29539	2.91992																				18.628	2.45164		2.93945
	9.316	2.27586	2.93945																				18.64	2.45164		2.93945
	9.322	2.31492	3.01758																				18.652	2.41258		2.93945
	9.328	2.25633	3.01758																				18.664	2.41258		2.91992
	9.334	2.37352	2.97852																				18.676	2.45164		2.93945
	9.34	2.35398	2.99805																				18.688	2.47117		2.93945
	9.346	2.27586	3.03711																				18.7	2.43211		2.93945
	9.352	2.35398	3.03711																				18.712	2.41258		2.99805
	9.358	2.29539	2.99805																				18.724	2.41258		2.91992
	9.364	2.25633	2.93945																				18.736	2.4907		2.93945
	9.37	2.31492	2.97852																				18.748	2.37352		2.93945
	9.376	2.35398	2.95898																				18.76	2.45164		2.95898
	9.382	2.35398	2.95898																				18.772	2.41258		2.93945
	9.388	2.25633	3.01758																				18.784	2.37352		2.93945
	9.394	2.29539	2.93945																				18.796	2.45164		2.91992
	9.4	2.29539	2.99805																				18.808	2.37352		2.91992
	9.406	2.35398	2.93945																				18.82	2.43211		2.91992
	9.412	2.2368	2.95898																				18.832	2.43211		2.93945
	9.418	2.31492	3.03711																				18.844	2.39305		2.91992
	9.424	2.35398	2.97852																				18.856	2.41258		2.93945
	9.43	2.25633	2.99805																				18.868	2.45164		2.90039
	9.436	2.31492	2.99805																				18.88	2.39305		2.93945
	9.442	2.35398	2.99805																				18.892	2.37352		2.93945
	9.448	2.29539	2.93945																				18.904	2.45164		2.97852
	9.454	2.31492	2.97852																				18.916	2.4907		2.93945
	9.46	2.2368	3.03711																				18.928	2.43211		2.91992
	9.466	2.37352	2.93945																				18.94	2.45164		2.88086
	9.472	2.31492	3.03711																				18.952	2.35398		2.97852
	9.478	2.2368	2.99805																				18.964	2.39305		2.93945
	9.484	2.25633	2.99805																				18.976	2.43211		2.88086
	9.49	2.29539	2.93945																				18.988	2.43211		2.95898
	9.496	2.33445	2.93945																				19	2.45164		2.93945
	9.502	2.29539	2.97852																				19.012	2.45164		2.91992
	9.508	2.29539	2.99805																				19.024	2.47117		2.90039
	9.514	2.27586	2.95898																				19.036	2.45164		2.97852
	9.52	2.31492	2.99805																				19.048	2.39305		2.91992
	9.526	2.33445	2.99805																				19.06	2.45164		2.93945
	9.532	2.29539	3.01758																				19.072	2.45164		2.99805
	9.538	2.31492	2.93945																				19.084	2.43211		2.95898
	9.544	2.29539	2.99805																				19.096	2.45164		2.91992
	9.55	2.29539	2.99805																				19.108	2.43211		2.91992
	9.556	2.31492	2.90039																				19.12	2.43211		2.93945
	9.562	2.27586	3.01758																				19.132	2.47117		2.88086
	9.568	2.33445	3.03711																				19.144	2.45164		2.90039
	9.574	2.31492	3.01758																				19.156	2.47117		2.93945
	9.58	2.25633	2.93945																				19.168	2.41258		2.90039
	9.586	2.29539	2.99805																				19.18	2.45164		2.95898
	9.592	2.33445	2.99805																				19.192	2.41258		2.93945
	9.598	2.27586	2.99805																				19.204	2.41258		2.90039
	9.604	2.27586	2.99805																				19.216	2.43211		2.93945
	9.61	2.31492	2.91992																				19.228	2.39305		2.95898
	9.616	2.31492	2.99805																				19.24	2.41258		2.99805
	9.622	2.27586	2.93945																				19.252	2.45164		2.97852
	9.628	2.31492	2.97852																				19.264	2.41258		2.95898
	9.634	2.31492	2.99805																				19.276	2.45164		2.95898
	9.64	2.33445	3.01758																				19.288	2.45164		2.91992
	9.646	2.2368	2.93945																				19.3	2.51023		2.97852
	9.652	2.29539	2.99805																				19.312	2.45164		2.97852
	9.658	2.31492	2.97852																				19.324	2.33445		2.93945
	9.664	2.37352	2.95898																				19.336	2.45164		2.91992
	9.67	2.29539	2.93945																				19.348	2.45164		2.93945
	9.676	2.35398	2.97852																				19.36	2.45164		2.93945
	9.682	2.31492	2.93945																				19.372	2.41258		2.93945
	9.688	2.33445	2.99805																				19.384	2.45164		2.93945
	9.694	2.29539	2.93945																				19.396	2.43211		2.93945
	9.7	2.29539	2.93945																				19.408	2.45164		2.88086
	9.706	2.29539	2.97852																				19.42	2.45164		2.90039
	9.712	2.33445	3.03711																				19.432	2.43211		2.93945
	9.718	2.29539	2.95898																				19.444	2.45164		2.93945
	9.724	2.33445	2.91992																				19.456	2.45164		2.91992
	9.73	2.25633	2.95898																				19.468	2.45164		2.99805
	9.736	2.27586	3.03711																				19.48	2.39305		2.91992
	9.742	2.33445	2.97852																				19.492	2.41258		2.91992
	9.748	2.27586	3.01758																				19.504	2.41258		2.93945
	9.754	2.29539	3.03711																				19.516	2.45164		2.91992
	9.76	2.31492	2.97852																				19.528	2.45164		2.93945
	9.766	2.25633	2.95898																				19.54	2.39305		2.93945
	9.772	2.31492	2.99805																				19.552	2.47117		2.93945
	9.778	2.27586	2.99805																				19.564	2.43211		2.93945
	9.784	2.27586	2.99805																				19.576	2.43211		2.93945
	9.79	2.25633	2.95898																				19.588	2.45164		2.88086
	9.796	2.33445	3.01758																				19.6	2.43211		2.93945
	9.802	2.33445	2.97852																				19.612	2.43211		2.93945
	9.808	2.35398	2.97852																				19.624	2.41258		2.90039
	9.814	2.31492	2.99805																				19.636	2.45164		2.93945
	9.82	2.37352	3.01758																				19.648	2.45164		2.90039
	9.826	2.29539	2.99805																				19.66	2.45164		2.91992
	9.832	2.35398	2.99805																				19.672	2.45164		2.90039
	9.838	2.33445	2.97852																				19.684	2.35398		2.93945
	9.844	2.33445	2.93945																				19.696	2.41258		2.90039
	9.85	2.35398	2.99805																				19.708	2.45164		2.90039
	9.856	2.27586	2.97852																				19.72	2.45164		2.93945
	9.862	2.25633	3.01758																				19.732	2.43211		2.93945
	9.868	2.29539	2.93945																				19.744	2.39305		2.91992
	9.874	2.27586	2.93945																				19.756	2.41258		2.93945
	9.88	2.27586	2.95898																				19.768	2.45164		2.93945
	9.886	2.31492	2.97852																				19.78	2.47117		2.93945
	9.892	2.35398	2.97852																				19.792	2.43211		2.97852
	9.898	2.27586	3.01758																				19.804	2.43211		2.95898
	9.904	2.29539	2.93945																				19.816	2.45164		2.95898
	9.91	2.25633	2.93945																				19.828	2.45164		2.95898
	9.916	2.27586	3.01758																				19.84	2.43211		2.91992
	9.922	2.31492	2.99805																				19.852	2.41258		2.91992
	9.928	2.29539	2.99805																				19.864	2.43211		2.93945
	9.934	2.27586	2.99805																				19.876	2.45164		2.93945
	9.94	2.31492	2.99805																				19.888	2.45164		2.91992
	9.946	2.29539	2.99805																				19.9	2.35398		2.93945
	9.952	2.27586	2.95898																				19.912	2.43211		2.99805
	9.958	2.33445	2.99805																				19.924	2.39305		2.93945
	9.964	2.27586	2.99805																				19.936	2.45164		2.90039
	9.97	2.33445	2.99805																				19.948	2.43211		2.95898
	9.976	2.2368	3.01758																				19.96	2.43211		2.95898
	9.982	2.27586	3.07617																				19.972	2.45164		2.97852
	9.988	2.31492	2.99805																				19.984	2.37352		2.91992
	9.994	2.31492	3.01758																				19.996	2.47117		2.91992
	10	2.31492	2.99805																				20.008	2.39305		2.91992
	10.006	2.31492	2.95898																				20.02	2.43211		2.95898
	10.012	2.31492	2.99805																				20.032	2.45164		2.95898
	10.018	2.2368	2.99805																				20.044	2.43211		2.93945
	10.024	2.31492	2.99805																				20.056	2.41258		2.93945
	10.03	2.25633	3.03711																				20.068	2.45164		2.97852
	10.036	2.2368	3.03711																				20.08	2.37352		2.93945
	10.042	2.31492	2.97852																				20.092	2.41258		2.99805
	10.048	2.27586	2.97852																				20.104	2.39305		2.93945
	10.054	2.25633	2.93945																				20.116	2.47117		2.97852
	10.06	2.31492	2.99805																				20.128	2.41258		2.90039
	10.066	2.2368	2.99805																				20.14	2.43211		2.93945
	10.072	2.31492	3.05664																				20.152	2.45164		2.90039
	10.078	2.31492	2.97852																				20.164	2.45164		2.91992
	10.084	2.31492	2.95898																				20.176	2.39305		2.93945
	10.09	2.35398	2.99805																				20.188	2.35398		2.91992
	10.096	2.29539	2.99805																				20.2	2.39305		2.91992
	10.102	2.31492	2.93945																				20.212	2.43211		2.95898
	10.108	2.27586	2.99805																				20.224	2.41258		2.91992
	10.114	2.33445	2.99805																				20.236	2.45164		2.97852
	10.12	2.27586	2.99805																				20.248	2.43211		2.91992
	10.126	2.33445	3.03711																				20.26	2.45164		2.97852
	10.132	2.27586	2.93945																				20.272	2.45164		2.91992
	10.138	2.33445	2.99805																				20.284	2.37352		2.93945
	10.144	2.31492	2.95898																				20.296	2.43211		2.99805
	10.15	2.31492	2.95898																				20.308	2.41258		2.88086
	10.156	2.31492	2.97852																				20.32	2.43211		2.97852
	10.162	2.37352	3.01758																				20.332	2.43211		2.90039
	10.168	2.31492	2.97852																				20.344	2.41258		2.88086
	10.174	2.27586	2.93945																				20.356	2.41258		2.95898
	10.18	2.31492	3.03711																				20.368	2.43211		2.95898
	10.186	2.31492	2.99805																				20.38	2.43211		2.90039
	10.192	2.2368	3.07617																				20.392	2.43211		2.95898
	10.198	2.33445	3.01758																				20.404	2.43211		2.93945
	10.204	2.27586	3.01758																				20.416	2.41258		2.88086
	10.21	2.31492	2.93945																				20.428	2.47117		2.90039
	10.216	2.33445	2.99805																				20.44	2.45164		2.91992
	10.222	2.29539	3.01758																				20.452	2.45164		2.99805
	10.228	2.27586	3.03711																				20.464	2.43211		2.95898
	10.234	2.31492	3.03711																				20.476	2.45164		2.97852
	10.24	2.27586	2.99805																				20.488	2.41258		2.95898
	10.246	2.27586	2.93945																				20.5	2.45164		2.99805
	10.252	2.27586	3.01758																				20.512	2.41258		2.88086
	10.258	2.31492	2.99805																				20.524	2.37352		2.93945
	10.264	2.27586	3.01758																				20.536	2.41258		2.90039
	10.27	2.27586	2.99805																				20.548	2.47117		2.90039
	10.276	2.29539	2.99805																				20.56	2.41258		2.93945
	10.282	2.29539	2.99805																				20.572	2.47117		2.97852
	10.288	2.29539	2.97852																				20.584	2.39305		2.97852
	10.294	2.29539	3.03711																				20.596	2.45164		2.91992
	10.3	2.31492	2.99805																				20.608	2.43211		2.97852
	10.306	2.27586	2.99805																				20.62	2.41258		2.95898
	10.312	2.33445	2.99805																				20.632	2.45164		2.93945
	10.318	2.29539	2.93945																				20.644	2.47117		2.93945
	10.324	2.29539	2.93945																				20.656	2.37352		2.93945
	10.33	2.29539	2.95898																				20.668	2.41258		2.93945
	10.336	2.33445	2.97852																				20.68	2.45164		2.93945
	10.342	2.31492	2.99805																				20.692	2.37352		2.99805
	10.348	2.35398	3.01758																				20.704	2.39305		2.95898
	10.354	2.35398	2.97852																				20.716	2.41258		2.90039
	10.36	2.31492	2.93945																				20.728	2.39305		2.97852
	10.366	2.33445	2.93945																				20.74	2.43211		2.95898
	10.372	2.29539	2.99805																				20.752	2.45164		2.91992
	10.378	2.27586	2.99805																				20.764	2.45164		2.97852
	10.384	2.29539	2.93945																				20.776	2.41258		2.90039
	10.39	2.31492	2.95898																				20.788	2.45164		2.88086
	10.396	2.29539	3.07617																				20.8	2.39305		2.95898
	10.402	2.31492	2.99805																				20.812	2.45164		2.91992
	10.408	2.35398	2.99805																				20.824	2.43211		2.91992
	10.414	2.31492	3.01758																				20.836	2.45164		2.99805
	10.42	2.27586	2.99805																				20.848	2.43211		2.88086
	10.426	2.31492	2.91992																				20.86	2.45164		2.91992
	10.432	2.31492	2.99805																				20.872	2.43211		2.95898
	10.438	2.35398	2.97852																				20.884	2.45164		2.93945
	10.444	2.25633	2.99805																				20.896	2.41258		2.91992
	10.45	2.29539	2.93945																				20.908	2.45164		2.91992
	10.456	2.27586	2.99805																				20.92	2.41258		2.88086
	10.462	2.31492	2.99805																				20.932	2.45164		2.95898
	10.468	2.29539	2.99805																				20.944	2.35398		2.99805
	10.474	2.29539	3.01758																				20.956	2.43211		2.97852
	10.48	2.27586	2.99805																				20.968	2.45164		2.93945
	10.486	2.31492	2.97852																				20.98	2.41258		2.99805
	10.492	2.29539	2.95898																				20.992	2.45164		2.93945
	10.498	2.25633	2.91992																				21.004	2.43211		2.90039
	10.504	2.33445	2.93945																				21.016	2.39305		2.95898
	10.51	2.25633	2.99805																				21.028	2.47117		2.99805
	10.516	2.31492	3.05664																				21.04	2.41258		2.99805
	10.522	2.31492	2.95898																				21.052	2.45164		2.97852
	10.528	2.31492	3.01758																				21.064	2.45164		2.93945
	10.534	2.27586	2.99805																				21.076	2.39305		2.91992
	10.54	2.35398	3.03711																				21.088	2.43211		2.97852
	10.546	2.31492	2.95898																				21.1	2.41258		2.91992
	10.552	2.27586	2.93945																				21.112	2.37352		2.95898
	10.558	2.31492	3.01758																				21.124	2.45164		2.90039
	10.564	2.31492	2.93945																				21.136	2.39305		2.88086
	10.57	2.29539	3.01758																				21.148	2.45164		2.97852
	10.576	2.31492	2.99805																				21.16	2.37352		2.91992
	10.582	2.25633	3.01758																				21.172	2.37352		2.90039
	10.588	2.33445	2.97852																				21.184	2.41258		2.99805
	10.594	2.31492	2.93945																				21.196	2.39305		2.93945
	10.6	2.31492	2.99805																				21.208	2.45164		2.93945
	10.606	2.29539	3.07617																				21.22	2.39305		2.91992
	10.612	2.31492	2.97852																				21.232	2.45164		2.93945
	10.618	2.27586	2.97852																				21.244	2.45164		2.93945
	10.624	2.33445	2.95898																				21.256	2.39305		2.91992
	10.63	2.33445	2.99805																				21.268	2.43211		2.93945
	10.636	2.33445	2.99805																				21.28	2.43211		2.93945
	10.642	2.27586	2.97852																				21.292	2.43211		2.91992
	10.648	2.31492	2.99805																				21.304	2.47117		2.99805
	10.654	2.25633	2.93945																				21.316	2.45164		2.91992
	10.66	2.35398	2.99805																				21.328	2.43211		2.95898
	10.666	2.35398	2.99805																				21.34	2.45164		2.90039
	10.672	2.25633	3.01758																				21.352	2.39305		2.93945
	10.678	2.27586	2.93945																				21.364	2.4907		2.91992
	10.684	2.25633	2.99805																				21.376	2.37352		2.93945
	10.69	2.35398	2.97852																				21.388	2.45164		2.93945
	10.696	2.29539	2.99805																				21.4	2.41258		2.97852
	10.702	2.37352	2.88086																				21.412	2.47117		2.91992
	10.708	2.31492	2.93945																				21.424	2.43211		2.91992
	10.714	2.35398	2.99805																				21.436	2.43211		2.90039
	10.72	2.35398	3.01758																				21.448	2.43211		2.95898
	10.726	2.31492	2.99805																				21.46	2.41258		2.93945
	10.732	2.31492	2.99805																				21.472	2.43211		2.95898
	10.738	2.31492	2.97852																				21.484	2.41258		2.93945
	10.744	2.31492	2.93945																				21.496	2.39305		2.91992
	10.75	2.31492	2.93945																				21.508	2.41258		2.93945
	10.756	2.29539	3.01758																				21.52	2.45164		2.93945
	10.762	2.27586	2.97852																				21.532	2.45164		2.97852
	10.768	2.33445	2.93945																				21.544	2.45164		2.99805
	10.774	2.31492	3.03711																				21.556	2.45164		2.91992
	10.78	2.37352	2.93945																				21.568	2.43211		2.93945
	10.786	2.29539	2.95898																				21.58	2.41258		2.93945
	10.792	2.35398	3.01758																				21.592	2.43211		2.99805
	10.798	2.29539	2.97852																				21.604	2.43211		2.99805
	10.804	2.31492	2.99805																				21.616	2.35398		2.97852
	10.81	2.31492	3.01758																				21.628	2.37352		2.93945
	10.816	2.31492	2.99805																				21.64	2.43211		2.90039
	10.822	2.31492	2.93945																				21.652	2.43211		2.97852
	10.828	2.29539	2.97852																				21.664	2.45164		2.91992
	10.834	2.31492	3.01758																				21.676	2.45164		2.88086
	10.84	2.29539	3.03711																				21.688	2.45164		2.95898
	10.846	2.31492	2.93945																				21.7	2.39305		2.93945
	10.852	2.29539	2.99805																				21.712	2.39305		2.90039
	10.858	2.35398	2.99805																				21.724	2.43211		2.99805
	10.864	2.29539	2.99805																				21.736	2.39305		2.91992
	10.87	2.35398	2.95898																				21.748	2.43211		2.90039
	10.876	2.25633	3.01758																				21.76	2.45164		2.95898
	10.882	2.27586	2.93945																				21.772	2.43211		2.93945
	10.888	2.27586	2.99805																				21.784	2.41258		2.93945
	10.894	2.31492	2.97852																				21.796	2.45164		2.93945
	10.9	2.27586	2.95898																				21.808	2.41258		2.93945
	10.906	2.31492	3.01758																				21.82	2.45164		2.99805
	10.912	2.31492	2.93945																				21.832	2.43211		2.91992
	10.918	2.31492	2.97852																				21.844	2.45164		2.90039
	10.924	2.31492	2.99805																				21.856	2.45164		2.93945
	10.93	2.33445	2.99805																				21.868	2.45164		2.93945
	10.936	2.33445	2.93945																				21.88	2.41258		2.91992
	10.942	2.33445	2.93945																				21.892	2.45164		2.93945
	10.948	2.25633	2.99805																				21.904	2.39305		2.93945
	10.954	2.33445	3.03711																				21.916	2.43211		2.91992
	10.96	2.35398	3.05664																				21.928	2.39305		2.99805
	10.966	2.31492	2.99805																				21.94	2.37352		2.95898
	10.972	2.29539	3.01758																				21.952	2.31492		2.90039
	10.978	2.35398	2.99805																				21.964	2.41258		2.93945
	10.984	2.33445	2.97852																				21.976	2.41258		2.97852
	10.99	2.37352	3.03711																				21.988	2.41258		2.91992
	10.996	2.35398	2.99805																				22	2.45164		2.97852
	11.002	2.31492	2.99805																				22.012	2.45164		2.95898
	11.008	2.2368	2.99805																				22.024	2.43211		2.91992
	11.014	2.35398	2.95898																				22.036	2.39305		2.88086
	11.02	2.33445	2.97852																				22.048	2.4907		2.93945
	11.026	2.33445	2.97852																				22.06	2.45164		2.95898
	11.032	2.27586	3.01758																				22.072	2.37352		2.93945
	11.038	2.31492	2.99805																				22.084	2.45164		2.95898
	11.044	2.27586	2.99805																				22.096	2.47117		2.93945
	11.05	2.31492	2.99805																				22.108	2.45164		2.95898
	11.056	2.31492	2.95898																				22.12	2.41258		2.91992
	11.062	2.31492	3.03711																				22.132	2.4907		2.93945
	11.068	2.27586	2.97852																				22.144	2.43211		2.93945
	11.074	2.33445	2.90039																				22.156	2.39305		2.91992
	11.08	2.35398	3.01758																				22.168	2.39305		2.91992
	11.086	2.35398	2.97852																				22.18	2.43211		2.93945
	11.092	2.27586	2.95898																				22.192	2.45164		2.95898
	11.098	2.31492	2.95898																				22.204	2.41258		2.97852
	11.104	2.25633	3.01758																				22.216	2.45164		2.90039
	11.11	2.27586	2.97852																				22.228	2.43211		2.95898
	11.116	2.31492	2.99805																				22.24	2.41258		2.95898
	11.122	2.31492	2.93945																				22.252	2.45164		2.99805
	11.128	2.29539	3.03711																				22.264	2.45164		2.93945
	11.134	2.25633	2.99805																				22.276	2.43211		2.91992
	11.14	2.33445	2.99805																				22.288	2.51023		2.90039
	11.146	2.29539	2.95898																				22.3	2.45164		2.97852
	11.152	2.2368	2.95898																				22.312	2.43211		2.97852
	11.158	2.29539	2.93945																				22.324	2.39305		2.93945
	11.164	2.29539	3.01758																				22.336	2.45164		2.93945
	11.17	2.33445	2.97852																				22.348	2.41258		2.91992
	11.176	2.29539	2.90039																				22.36	2.41258		2.91992
	11.182	2.31492	2.97852																				22.372	2.51023		2.91992
	11.188	2.27586	2.99805																				22.384	2.45164		2.97852
	11.194	2.33445	2.99805																				22.396	2.41258		2.93945
	11.2	2.35398	2.99805																				22.408	2.41258		2.90039
	11.206	2.25633	3.03711																				22.42	2.45164		2.97852
	11.212	2.27586	2.99805																				22.432	2.45164		2.95898
	11.218	2.29539	2.99805																				22.444	2.47117		2.93945
	11.224	2.31492	2.97852																				22.456	2.39305		2.90039
	11.23	2.31492	3.03711																				22.468	2.45164		2.95898
	11.236	2.27586	2.99805																				22.48	2.41258		2.91992
	11.242	2.35398	2.91992																				22.492	2.43211		2.93945
	11.248	2.31492	2.95898																				22.504	2.43211		2.93945
	11.254	2.31492	2.99805																				22.516	2.39305		2.97852
	11.26	2.25633	2.97852																				22.528	2.39305		2.91992
	11.266	2.33445	3.01758																				22.54	2.39305		2.95898
	11.272	2.29539	3.01758																				22.552	2.39305		2.99805
	11.278	2.27586	3.03711																				22.564	2.43211		2.93945
	11.284	2.31492	2.97852																				22.576	2.43211		2.93945
	11.29	2.31492	3.01758																				22.588	2.39305		2.93945
	11.296	2.31492	3.01758																				22.6	2.39305		2.99805
	11.302	2.31492	2.97852																				22.612	2.43211		2.91992
	11.308	2.2368	2.97852																				22.624	2.45164		2.97852
	11.314	2.27586	2.97852																				22.636	2.47117		2.97852
	11.32	2.27586	2.99805																				22.648	2.37352		2.90039
	11.326	2.29539	2.97852																				22.66	2.43211		2.93945
	11.332	2.29539	2.93945																				22.672	2.43211		2.91992
	11.338	2.29539	2.99805																				22.684	2.41258		2.91992
	11.344	2.31492	3.01758																				22.696	2.45164		2.93945
	11.35	2.31492	2.99805																				22.708	2.4907		2.93945
	11.356	2.25633	2.99805																				22.72	2.43211		2.97852
	11.362	2.29539	2.99805																				22.732	2.39305		2.97852
	11.368	2.25633	2.93945																				22.744	2.43211		2.90039
	11.374	2.35398	2.99805																				22.756	2.41258		2.99805
	11.38	2.31492	2.99805																				22.768	2.45164		2.95898
	11.386	2.25633	3.01758																				22.78	2.43211		2.95898
	11.392	2.35398	2.97852																				22.792	2.43211		2.95898
	11.398	2.31492	2.99805																				22.804	2.43211		2.97852
	11.404	2.35398	2.97852																				22.816	2.45164		2.97852
	11.41	2.29539	2.95898																				22.828	2.4907		2.95898
	11.416	2.29539	2.99805																				22.84	2.41258		2.93945
	11.422	2.31492	2.95898																				22.852	2.43211		2.97852
	11.428	2.29539	2.95898																				22.864	2.45164		2.93945
	11.434	2.27586	2.97852																				22.876	2.45164		2.90039
	11.44	2.35398	2.93945																				22.888	2.45164		2.95898
	11.446	2.27586	2.93945																				22.9	2.45164		2.91992
	11.452	2.33445	2.95898																				22.912	2.39305		2.91992
	11.458	2.35398	2.99805																				22.924	2.4907		2.97852
	11.464	2.37352	2.99805																				22.936	2.45164		2.93945
	11.47	2.27586	3.01758																				22.948	2.39305		2.93945
	11.476	2.37352	2.97852																				22.96	2.39305		2.95898
	11.482	2.33445	2.93945																				22.972	2.37352		2.97852
	11.488	2.31492	2.97852																				22.984	2.43211		2.99805
	11.494	2.25633	2.95898																				22.996	2.43211		2.91992
	11.5	2.29539	2.99805																				23.008	2.41258		2.93945
	11.506	2.35398	2.99805																				23.02	2.45164		2.95898
	11.512	2.27586	2.99805																				23.032	2.39305		2.93945
	11.518	2.37352	2.93945																				23.044	2.45164		2.93945
	11.524	2.31492	2.93945																				23.056	2.43211		2.88086
	11.53	2.31492	2.93945																				23.068	2.39305		2.99805
	11.536	2.33445	2.97852																				23.08	2.39305		2.93945
	11.542	2.25633	2.93945																				23.092	2.41258		2.95898
	11.548	2.35398	3.01758																				23.104	2.37352		2.95898
	11.554	2.31492	2.93945																				23.116	2.45164		2.95898
	11.56	2.31492	3.03711																				23.128	2.43211		2.90039
	11.566	2.25633	2.99805																				23.14	2.45164		3.01758
	11.572	2.29539	2.95898																				23.152	2.45164		2.90039
	11.578	2.31492	3.03711																				23.164	2.45164		2.90039
	11.584	2.31492	2.93945																				23.176	2.47117		2.93945
	11.59	2.29539	2.93945																				23.188	2.45164		2.93945
	11.596	2.27586	3.05664																				23.2	2.41258		2.91992
	11.602	2.25633	3.05664																				23.212	2.45164		2.91992
	11.608	2.29539	2.93945																				23.224	2.45164		2.90039
	11.614	2.33445	2.95898																				23.236	2.43211		2.91992
	11.62	2.31492	3.01758																				23.248	2.39305		2.90039
	11.626	2.35398	2.93945																				23.26	2.37352		2.93945
	11.632	2.29539	2.99805																				23.272	2.45164		2.95898
	11.638	2.31492	2.93945																				23.284	2.41258		2.91992
	11.644	2.33445	3.07617																				23.296	2.39305		2.91992
	11.65	2.29539	2.99805																				23.308	2.45164		2.91992
	11.656	2.25633	3.03711																				23.32	2.45164		2.91992
	11.662	2.27586	2.99805																				23.332	2.43211		2.93945
	11.668	2.33445	3.01758																				23.344	2.43211		2.88086
	11.674	2.25633	3.01758																				23.356	2.45164		2.93945
	11.68	2.31492	3.03711																				23.368	2.43211		2.93945
	11.686	2.31492	2.99805																				23.38	2.45164		2.88086
	11.692	2.25633	2.97852																				23.392	2.43211		2.93945
	11.698	2.31492	3.03711																				23.404	2.41258		2.93945
	11.704	2.35398	2.99805																				23.416	2.43211		2.97852
	11.71	2.31492	3.01758																				23.428	2.45164		2.93945
	11.716	2.35398	2.93945																				23.44	2.43211		2.93945
	11.722	2.31492	2.93945																				23.452	2.45164		2.93945
	11.728	2.31492	2.93945																				23.464	2.45164		2.91992
	11.734	2.37352	2.93945																				23.476	2.45164		2.91992
	11.74	2.27586	2.95898																				23.488	2.43211		2.91992
	11.746	2.25633	2.99805																				23.5	2.4907		2.93945
	11.752	2.31492	3.01758																				23.512	2.45164		2.91992
	11.758	2.27586	2.99805																				23.524	2.39305		2.93945
	11.764	2.29539	2.97852																				23.536	2.45164		2.97852
	11.77	2.29539	2.97852																				23.548	2.41258		2.88086
	11.776	2.35398	2.99805																				23.56	2.39305		2.91992
	11.782	2.25633	2.99805																				23.572	2.43211		2.93945
	11.788	2.25633	3.01758																				23.584	2.45164		2.91992
	11.794	2.33445	2.99805																				23.596	2.39305		2.93945
	11.8	2.25633	2.99805																				23.608	2.45164		2.93945
	11.806	2.31492	2.97852																				23.62	2.45164		2.88086
	11.812	2.29539	2.93945																				23.632	2.47117		2.91992
	11.818	2.33445	2.99805																				23.644	2.45164		2.93945
	11.824	2.29539	2.95898																				23.656	2.45164		2.93945
	11.83	2.31492	2.97852																				23.668	2.45164		2.97852
	11.836	2.2368	2.93945																				23.68	2.43211		2.93945
	11.842	2.35398	2.99805																				23.692	2.45164		2.91992
	11.848	2.31492	2.93945																				23.704	2.45164		2.88086
	11.854	2.27586	2.95898																				23.716	2.45164		2.91992
	11.86	2.35398	2.93945																				23.728	2.47117		2.90039
	11.866	2.29539	2.93945																				23.74	2.41258		2.97852
	11.872	2.35398	3.01758																				23.752	2.45164		2.91992
	11.878	2.27586	3.01758																				23.764	2.43211		2.93945
	11.884	2.27586	2.97852																				23.776	2.41258		2.91992
	11.89	2.25633	2.99805																				23.788	2.41258		2.88086
	11.896	2.27586	2.97852																				23.8	2.45164		2.93945
	11.902	2.31492	2.93945																				23.812	2.45164		2.93945
	11.908	2.35398	2.99805																				23.824	2.43211		2.91992
	11.914	2.27586	2.97852																				23.836	2.45164		2.95898
	11.92	2.35398	2.93945																				23.848	2.45164		2.88086
	11.926	2.31492	2.95898																				23.86	2.41258		2.95898
	11.932	2.31492	2.99805																				23.872	2.43211		2.93945
	11.938	2.29539	2.99805																				23.884	2.45164		2.93945
	11.944	2.33445	2.95898																				23.896	2.41258		2.90039
	11.95	2.25633	2.99805																				23.908	2.41258		2.88086
	11.956	2.33445	2.97852																				23.92	2.45164		2.99805
	11.962	2.31492	2.93945																				23.932	2.37352		2.88086
	11.968	2.35398	3.01758																				23.944	2.39305		2.91992
	11.974	2.25633	3.01758																				23.956	2.45164		2.91992
	11.98	2.35398	2.93945																				23.968	2.41258		2.90039
[truncated: 3,014 more rows]

## Sheet: Fig 3f and 3g
Single SPG																					Single STG
	Time(s)	Voltage(v)	Current(A)		Time(s)	Angle			Transmission rate (s-1)	Er	Recovery rate (s-1)	Er		TX-link (°C)	Tth (°C)	Er	Power (mW)					Time(s)	Voltage(v)	Current(A)		Time(s)	Angle			Transmission rate (s-1)	Er	Recovery rate (s-1)	Er		TX-link (°C)	Tth (°C)	Er	Power (mW)
	0	2.4	82650000		0	-8.42392		1.2	0.1049	0.00651	0.23331	0.01436		24	23.0153	0.21007	8.45					0	2.2	20.3793		0	-3.57001		1.6	0.06238	0.00558	2.11496	1.16602		24	22.4	0.02855	8.5
	0.448	2.4	82650000		0.03389	-8.25067		1.4	0.17453	0.00906	0.18653	0.02903		28	26.2117	0.26009	11.9					0.417	2.2	20.3615		0.01735	-3.59989		1.8	0.16634	0.01756	0.94212	0.27758		28	23.5593	0.01855	10.02
	1.09	2.4	68070000		0.06778	-8.10159		1.6	0.22904	0.0306	0.14118	0.00543		30	26.7729	0.40233	13.6					1.063	2.2	20.3793		0.0347	-3.36169		2	0.25119	0.0202	0.56693	0.07482		36	27.6457	0.01688	13.6
	2.632	2.4	64278200		0.10166	-7.79468		1.8	0.29424	0.01411	0.1164	0.0071		36	29.4305	0.18582	17.9					2.611	2.2	25.6201		0.05205	-3.58755		2.2	0.33673	0.02058	0.35471	0.04586
	3.165	2.4	20.6643		0.13555	-7.23551		2	0.32104	0.01954	0.10597	0.00679										3.188	2.2	217646000		0.0694	-3.5553		2.4	0.39602	0.02116	0.27649	0.00765
	3.695	2.4	16.9935		0.16944	-7.23183		2.2	0.3114	0.00683	0.10388	0.00752										3.579	2.2	1134390000		0.08675	-3.60528		2.6	0.48925	0.11688	0.23902	0.01223
	4.083	2.4	16.7974		0.20333	-7.13967		2.4	0.28544	0.01495	0.09351	0.00492										3.983	2.2	1134390000		0.1041	-3.32428		2.8	0.5262	0.13929	0.2031	0.01808
	4.466	2.4	16.7168		0.23722	-7.05519		2.6	0.23343	0.01363	0.09137	0.00368										4.364	2.2	222708000		0.12145	-3.37132		3	0.68803	0.16073	0.18362	0.02365
	4.878	2.4	16.7146		0.2711	-6.74157																4.771	2.2	218640000		0.13881	-3.26895
	5.264	2.4	16.7084		0.30499	-6.50508																5.146	2.2	218640000		0.15616	-3.19365
	5.639	2.4	16.6704		0.33888	-6.51651																5.54	2.2	190010000		0.17351	-3.08987
	6.012	2.4	16.6698		0.37277	-6.36887																5.933	2.2	205680000		0.19086	-3.07441
	6.398	2.4	16.6698		0.40666	-6.16638																6.342	2.2	190010000		0.20821	-3.05362
	6.784	2.4	16.7084		0.44054	-6.07456																6.758	2.2	190010000		0.22556	-3.44336
	7.156	2.4	16.71		0.47443	-5.93936																7.163	2.2	164489000		0.24291	-3.17683
	7.555	2.4	16.7318		0.50832	-5.72123																7.564	2.2	164489000		0.26026	-3.28238
	7.957	2.4	16.7318		0.54221	-5.60885																7.948	2.2	150908000		0.27761	-3.06387
	8.341	2.4	16.7264		0.5761	-5.47145																8.349	2.2	164489000		0.29496	-3.13799
	8.763	2.4	16.7406		0.60998	-5.32901																8.722	2.2	150908000		0.31231	-3.06221
	9.159	2.4	16.7406		0.64387	-5.20147																9.14	2.2	150908000		0.32966	-3.11543
	9.566	2.4	16.7406		0.67776	-5.05759																9.533	2.2	150908000		0.34701	-2.90482
	9.938	2.4	16.7406		0.71165	-4.79724																9.927	2.2	141918000		0.36436	-2.73539
	10.358	2.4	16.7571		0.74554	-4.691																10.328	2.2	141918000		0.38171	-3.00625
	10.764	2.4	16.7571		0.77942	-4.53274																10.742	2.2	163423000		0.39907	-2.71509
	11.133	2.4	16.7571		0.81331	-4.3611																11.119	2.2	163423000		0.41642	-2.54143
	11.515	2.4	16.7571		0.8472	-4.14122																11.507	2.2	164376000		0.43377	-2.81673
	11.901	2.4	16.8008		0.88109	-4.05701																11.917	2.2	164376000		0.45112	-2.80026
	12.299	2.4	16.8008		0.91498	-3.8628																12.335	2.2	163423000		0.46847	-2.60642
	12.712	2.4	16.8145		0.94886	-3.66339																12.736	2.2	134428000		0.48582	-2.38113
	13.102	2.4	16.801		0.98275	-3.45591																13.123	2.2	134428000		0.50317	-2.23977
	13.498	2.4	16.801		1.01664	-3.18945																13.51	2.2	126341000		0.52052	-2.47316
	13.891	2.4	16.8145		1.05053	-3.11354																13.934	2.2	133379000		0.53787	-2.10883
	14.28	2.4	16.8145		1.08442	-2.79507																14.34	2.2	133379000		0.55522	-2.17293
	14.661	2.4	16.8118		1.1183	-2.62391																14.727	2.2	133379000		0.57257	-2.03542
	15.048	2.4	16.8215		1.15219	-2.42934																15.117	2.2	129379000		0.58992	-1.85529
	15.45	2.4	16.8215		1.18608	-2.12499																15.521	2.2	133379000		0.60727	-1.97201
	15.854	2.4	16.8118		1.21997	-1.84595																15.928	2.2	129379000		0.62462	-1.79276
	16.254	2.4	16.8167		1.25386	-1.69188																16.323	2.2	129379000		0.64197	-1.63721
	16.645	2.4	16.8167		1.28774	-1.43978																16.745	2.2	133603000		0.65933	-1.88946
	17.05	2.4	16.7595		1.32163	-1.21933																17.148	2.2	133603000		0.67668	-1.41053
	17.433	2.4	16.7595		1.35552	-0.98619																17.551	2.2	133603000		0.69403	-1.4214
	17.84	2.4	16.7453		1.38941	-0.7194																17.938	2.2	133603000		0.71138	-1.6762
	18.208	2.4	16.7453		1.4233	-0.48023																18.347	2.2	127011000		0.72873	-1.53647
	18.603	2.4	16.7804		1.45719	-0.21398																18.732	2.2	119649000		0.74608	-1.4037
	18.993	2.4	16.8459		1.49107	-0.08212																19.124	2.2	119380000		0.76343	-1.29232
	19.402	2.4	16.854		1.52496	0.14084																19.528	2.2	119380000		0.78078	-0.98533
	19.806	2.4	16.8914		1.55885	0.29396																19.929	2.2	119380000		0.79813	-1.20771
	20.223	2.4	16.8921		1.59274	0.55022																20.335	2.2	172862000		0.81548	-1.18649
	20.644	0	16.8921		1.62663	0.72603																20.727	0	380909000		0.83283	-0.97017
	21.045	0	16.8921		1.66051	0.95758																21.114	0	436062000		0.85018	-0.8111
	21.444	0	16.8698		1.6944	1.17666																21.522	0	436062000		0.86753	-0.82082
	21.866	0	16.8101		1.72829	1.36347																21.902	0	422593000		0.88488	-0.59719
	22.271	0	16.7774		1.76218	1.49677																22.312	0	406106000		0.90223	-0.75649
	22.676	0	16.6953		1.79606	1.7063																22.73	0	406106000		0.91959	-0.76601
	23.079	0	16.6846		1.82995	1.87282																23.213	0	41.6314		0.93694	-0.67482
	23.465	0	16.6728		1.86384	2.03605																23.613	0	21.3528		0.95429	-0.35269
	23.86	0	16.6605		1.89773	2.25005																24.003	0	20.9028		0.97164	-0.64607
	24.251	0	16.6605		1.93162	2.3681																24.411	0	20.5117		0.98899	-0.31062
	24.641	0	16.5929		1.96551	2.59078																24.796	0	20.4274		1.00634	-0.1942
	25.053	0	16.5734		1.99939	2.71767																25.19	0	20.4037		1.02369	-0.33836
	25.444	0	16.5693		2.03328	2.93218																25.597	0	20.3745		1.04104	-0.3148
	25.823	0	16.5052		2.06717	3.0309																25.98	0	20.3477		1.05839	-0.28945
	26.233	0	16.4718		2.10106	3.20093																26.409	0	20.3435		1.07574	-0.09914
	26.631	0	16.4467		2.13495	3.37133																26.811	0	20.3305		1.09309	-0.12554
	27.058	0	16.4416		2.16883	3.50071																27.219	0	20.3305		1.11044	0.16084
	27.453	0	16.4416		2.20272	3.65797																27.597	0	20.3011		1.12779	0.25802
	27.846	0	16.444		2.23661	3.81383																27.993	0	20.2872		1.14514	0.32115
	28.239	0	16.444		2.2705	3.91928																28.41	0	20.2593		1.16249	0.45499
	28.646	0	16.4474		2.30439	4.03308																28.814	0	20.2593		1.17985	0.37223
	29.022	0	16.5184		2.33827	4.18065																29.196	0	20.2582		1.1972	0.48913
	29.414	0	16.5379		2.37216	4.31344																29.598	0	20.2281		1.21455	0.70352
	29.793	0	16.6256		2.40605	4.47224																29.998	0	20.1747		1.2319	0.61777
	30.2	0	16.8899		2.43994	4.61394																30.385	0	20.1747		1.24925	0.59433
	30.657	0	25.1241		2.47383	4.74116																30.804	0	20.2281		1.2666	0.66202
	31.128	0	95990500		2.50771	4.89944																31.217	0	20.2281		1.28395	0.94277
	31.531	0	95990500		2.5416	5.00504																31.593	0	20.252		1.3013	1.10402
	31.932	0	95990500		2.57549	5.1457																31.984	0	20.252		1.31865	0.97655
	32.327	0	95990500		2.60938	5.25722																32.366	0	20.1824		1.336	1.17926
	32.729	0	95990500		2.64327	5.36576																32.794	0	20.1824		1.35335	1.01559
	33.123	0	137570000		2.67715	5.52518																33.186	0	20.2268		1.3707	1.28479
	33.503	0	137570000		2.71104	5.64934																33.57	0	20.1757		1.38805	1.16383
	33.91	0	137570000		2.74493	5.7864																33.982	0	20.2268		1.4054	1.34771
	34.335	0	137570000		2.77882	5.87065																34.372	0	20.2439		1.42275	1.31414
	34.738	0	135929000		2.81271	6.01329																34.791	0	20.2439		1.44011	1.40545
	35.114	0	135929000		2.84659	6.18829																35.184	0	20.2439		1.45746	1.36959
	35.533	0	148279000		2.88048	6.27968																35.581	0	20.2597		1.47481	1.35389
	35.927	0	158173000		2.91437	6.34235																35.989	0	20.2737		1.49216	1.63667
	36.314	0	158173000		2.94826	6.54915																36.401	0	20.2737		1.50951	1.77143
	36.707	0	158173000		2.98215	6.6711																36.783	0	20.2756		1.52686	1.55018
	37.113	0	124676000		3.01603	6.81143																37.171	0	20.2756		1.54421	1.59972
	37.513	0	124676000		3.04992	6.99405																37.56	0	20.3192		1.56156	1.67629
	37.909	0	113405000		3.08381	7.08882																38.01	0	20.336		1.57891	1.76851
	38.335	0	113405000		3.1177	7.15341																38.393	0	20.3415		1.59626	1.97909
	38.736	0	113405000		3.15159	7.251																38.781	0	20.3415		1.61361	1.87972
	39.171	0	98210900		3.18547	7.43523																39.225	0	20.3415		1.63096	2.16723
	39.577	0	82169700		3.21936	7.5823																39.64	0	20.3561		1.64831	2.11308
	39.964	0	98210900		3.25325	7.61599																40.04	0	20.3631		1.66566	2.19907
	40.343	2.4	98210900		3.28714	7.74393																40.413	2.2	20.3631		1.68301	2.36058
	40.758	2.4	125756000		3.32103	7.86678																40.816	2.2	20.3631		1.70037	2.27213
	41.168	2.4	125756000		3.35491	7.95255																41.215	2.2	20.3556		1.71772	2.30471
	41.563	2.4	171889000		3.3888	8.09823																41.617	2.2	20.3556		1.73507	2.31242
	41.957	2.4	170509000		3.42269	8.23168																42.007	2.2	20.3556		1.75242	2.59354
	42.369	2.4	125756000		3.45658	8.36015																42.389	2.2	20.4413		1.76977	2.42537
	42.763	2.4	69021900		3.49047	8.5006																42.761	2.2	20.7567		1.78712	2.59676
	43.158	2.4	48247500		3.52435	8.57603																43.244	2.2	346961000		1.80447	2.82129
	43.65	2.4	51.475		3.55824	8.68753																43.626	2.2	435781000		1.82182	2.79435
	44.196	2.4	17.5303		3.59213	8.85302																44.022	2.2	435781000		1.83917	2.86042
	44.612	2.4	16.9806		3.62602	8.91722																44.413	2.2	346961000		1.85652	2.81479
	45.005	2.4	16.702		3.65991	9.0657																44.827	2.2	209367000		1.87387	3.00623
	45.404	2.4	16.702		3.69379	9.11932																45.225	2.2	209367000		1.89122	3.10168
	45.793	2.4	16.702		3.72768	9.18788																45.618	2.2	195838000		1.90857	3.20309
	46.203	2.4	16.7431		3.76157	9.35596																46	2.2	194407000		1.92592	3.11942
	46.577	2.4	16.7431		3.79546	9.49897																46.392	2.2	204276000		1.94327	3.14809
	46.958	2.4	16.7447		3.82935	9.59551																46.776	2.2	197047000		1.96063	3.16539
	47.366	2.4	16.7524		3.86323	9.73542																47.19	2.2	169677000		1.97798	3.2839
	47.769	2.4	16.7524		3.89712	9.83053																47.571	2.2	181374000		1.99533	3.50664
	48.156	2.4	16.7593		3.93101	9.93503																47.946	2.2	197047000		2.01268	3.49848
	48.534	2.4	16.7593		3.9649	10.0072																48.344	2.2	181374000		2.03003	3.74411
	48.949	2.4	16.7593		3.99879	10.0974																48.713	2.2	143879000		2.04738	3.56952
	49.369	2.4	16.767		4.03267	10.2333																49.099	2.2	143879000		2.06473	3.96968
	49.783	2.4	16.7814		4.06656	10.3605																49.517	2.2	143879000		2.08208	3.69303
	50.172	2.4	16.767		4.10045	10.4792																49.959	2.2	133083000		2.09943	3.97459
	50.562	2.4	16.7965		4.13434	10.5444																50.353	2.2	133083000		2.11678	4.00858
	50.966	2.4	16.7965		4.16823	10.6387																50.729	2.2	150056000		2.13413	4.01148
	51.337	2.4	16.7965		4.20211	10.7402																51.126	2.2	150056000		2.15148	4.0964
	51.733	2.4	16.8073		4.236	10.8258																51.52	2.2	152058000		2.16883	4.26106
	52.121	2.4	16.8213		4.26989	10.963																51.905	2.2	158186000		2.18618	4.42249
	52.517	2.4	16.8276		4.30378	11.0624																52.306	2.2	152058000		2.20353	4.15556
	52.907	2.4	16.8276		4.33767	11.1393																52.707	2.2	152058000		2.22089	4.19398
	53.32	2.4	16.8213		4.37155	11.1927																53.096	2.2	152058000		2.23824	4.48662
	53.708	2.4	16.8195		4.40544	11.2953																53.488	2.2	131910000		2.25559	4.57853
	54.11	2.4	16.814		4.43933	11.4626																53.897	2.2	131910000		2.27294	4.46422
	54.528	2.4	16.8076		4.47322	11.6201																54.298	2.2	146163000		2.29029	4.47341
	54.945	2.4	16.7825		4.50711	11.6846																54.673	2.2	131910000		2.30764	4.55081
	55.335	2.4	16.7581		4.54099	11.7833																55.09	2.2	146163000		2.32499	4.65549
	55.726	2.4	16.751		4.57488	11.8393																55.474	2.2	146163000		2.34234	4.82051
	56.139	2.4	16.751		4.60877	11.9291																55.881	2.2	170038000		2.35969	4.56238
	56.533	2.4	16.751		4.64266	11.9853																56.286	2.2	132274000		2.37704	4.8633
	56.915	2.4	16.7866		4.67655	12.0859																56.696	2.2	132274000		2.39439	4.91389
	57.333	2.4	16.7977		4.71044	12.1972																57.103	2.2	132274000		2.41174	4.92162
	57.709	2.4	16.7977		4.74432	12.3128																57.518	2.2	159397000		2.42909	4.88694
	58.115	2.4	16.8069		4.77821	12.4236																57.899	2.2	159397000		2.44644	4.95759
	58.501	2.4	16.8132		4.8121	12.4855																58.302	2.2	159397000		2.46379	5.05701
	58.925	2.4	16.8132		4.84599	12.5768																58.711	2.2	159397000		2.48115	5.26599
	59.31	2.4	16.8254		4.87988	12.6317																59.097	2.2	159397000		2.4985	5.07274
	59.687	2.4	16.8332		4.91376	12.7215																59.477	2.2	168364000		2.51585	5.12668
	60.098	0	16.8345		4.94765	12.8525																59.896	0	417435000		2.5332	5.02133
	60.501	0	16.8345		4.98154	12.8895																60.3	0	759018000		2.55055	5.13639
	60.892	0	16.8345		5.01543	13.0663																60.693	0	759018000		2.5679	5.23286
	61.283	0	16.7737		5.04931	13.1656																61.105	0	759018000		2.58525	5.33981
	61.683	0	16.7536		5.0832	13.1098																61.503	0	1193780000		2.6026	5.29027
	62.077	0	16.6843		5.11709	13.2357																61.891	0	1193780000		2.61995	5.31383
	62.473	0	16.6693		5.15098	13.3176																62.291	0	427496000		2.6373	5.4634
	62.864	0	16.6541		5.18487	13.3651																62.744	0	21.5228		2.65465	5.45165
	63.253	0	16.6395		5.21876	13.4586																63.153	0	20.7391		2.672	5.5389
	63.686	0	16.6366		5.25264	13.5012																63.518	0	20.4477		2.68935	5.55808
	64.102	0	16.5895		5.28653	13.6004																63.907	0	20.3845		2.7067	5.6257
	64.478	0	16.5541		5.32042	13.7068																64.284	0	20.3072		2.72405	5.72756
	64.866	0	16.5472		5.35431	13.7792																64.671	0	20.3037		2.74141	5.84943
	65.263	0	16.4901		5.3882	13.894																65.095	0	20.3037		2.75876	5.71187
	65.639	0	16.4706		5.42208	13.919																65.499	0	20.2876		2.77611	5.70857
	66.049	0	16.4499		5.45597	13.9893																65.888	0	20.2876		2.79346	6.01652
	66.449	0	16.4356		5.48986	14.0543																66.292	0	20.3322		2.81081	6.06918
	66.85	0	16.4243		5.52375	14.2108																66.702	0	20.3322		2.82816	5.87518
	67.267	0	16.4182		5.55764	14.289																67.12	0	20.3047		2.84551	5.88385
	67.659	0	16.4156		5.59152	14.3478																67.512	0	20.3089		2.86286	5.99631
	68.058	0	16.3867		5.62541	14.4013																67.922	0	20.3047		2.88021	6.16976
	68.451	0	16.3867		5.6593	14.4663																68.314	0	20.3047		2.89756	6.24039
	68.857	0	16.3867		5.69319	14.4576																68.717	0	20.3089		2.91491	6.16647
	69.259	0	16.6237		5.72708	14.5741																69.111	0	20.3089		2.93226	6.12806
	69.662	0	18.6836		5.76096	14.5896																69.498	0	20.2894		2.94961	6.25149
	70.209	0	51580400		5.79485	14.7184																69.894	0	20.312		2.96696	6.47095
	70.59	0	64677300		5.82874	14.7455																70.308	0	20.2894		2.98431	6.34733
	70.991	0	66151700		5.86263	14.8279																70.716	0	20.2894		3.00167	6.365
	71.391	0	95741100		5.89652	14.8584																71.124	0	20.3251		3.01902	6.5313
	71.813	0	95741100		5.9304	14.9881																71.51	0	20.3571		3.03637	6.43396
	72.211	0	74754100		5.96429	15.0621																71.91	0	20.3629		3.05372	6.68037
	72.603	0	95741100		5.99818	15.0998																72.323	0	20.3677		3.07107	6.60692
	72.995	0	74754100		6.03207	15.1785																72.738	0	20.3677		3.08842	6.78468
	73.398	0	74754100		6.06596	15.2255																73.139	0	20.3629		3.10577	6.83204
	73.759	0	74754100		6.09984	15.3234																73.53	0	20.3629		3.12312	6.91222
	74.153	0	74071800		6.13373	15.3635																73.963	0	20.3152		3.14047	6.82855
	74.545	0	74071800		6.16762	15.3965																74.368	0	20.3152		3.15782	7.00342
	74.925	0	79087500		6.20151	15.5036																74.752	0	20.3863		3.17517	6.83261
	75.319	0	67342600		6.2354	15.5533																75.177	0	20.4125		3.19252	6.88964
	75.729	0	79087500		6.26928	15.6514																75.57	0	20.4125		3.20987	7.02603
	76.123	0	151229000		6.30317	15.7707																75.992	0	20.4347		3.22722	7.21109
	76.548	0	83224800		6.33706	15.8195																76.399	0	20.4421		3.24457	7.23798
	76.924	0	90490600		6.37095	15.8687																76.783	0	20.4421		3.26193	7.26241
	77.344	0	90490600		6.40484	15.9015																77.199	0	20.4151		3.27928	7.45351
	77.754	0	90490600		6.43872	15.9916																77.601	0	20.4151		3.29663	7.36496
[truncated: 6,518 more rows]

## Sheet: Fig 4d, 4h, 4i
Fig 4d							Fig 4h						Fig 4i
[truncated: 6,437 more rows]
